# Supplementary material for: Redetermination of di-μ-hydrido-hexa­hydridotetra­kis(tetra­hydro­furan)dialuminium(III)magnesium(II)
Source: Acta Crystallogr Sect E Struct Rep Online. 2010 Apr 28;66(Pt 5):m575. doi: 10.1107/S1600536810014200 (PMC2979026; doi:10.1107/S1600536810014200)
Supplement: Supplementary file 1 [file e-66-0m575-sup1.cif]

##############################################################################
###                                                                        ###
###        Electronic paper (Acta Crystallographica Section E)             ###
###                                                                        ###
##############################################################################
#                                                                            #
# This CIF contains the data in a paper accepted for publication in Acta     #
# Crystallographica Section E. It conforms to the requirements of Notes      #
# for Authors for Section E, and has been peer reviewed under the auspices   #
# of the IUCr Commission on Journals.                                        #
#                                                                            #
# Full details of the Crystallographic Information File format               #
# are given in the paper "The Crystallographic Information File (CIF):       #
# a New Standard Archive File for Crystallography" by S. R. Hall, F. H.      #
# Allen and I. D. Brown [Acta Cryst. (1991), A47, 655-685].                  #
#                                                                            #
# The current version of the core CIF dictionary is obtainable from          #
# ftp://ftp.iucr.org/pub/cif_core.dic. The current version number is 2.4.    #
#                                                                            #
# Software is freely available for graphical display of the structure(s) in  #
# this CIF.  For information consult the CIF home page http://www.iucr.org/  #
# cif/home.html                                                              #
#                                                                            #
# This file may be used for bona fide research purposes within the           #
# scientific community so long as proper attribution is given to the journal # 
# article from which it was obtained.                                        #
#                                                                            #
##############################################################################
                                             
data_I
_audit_creation_method     SHELXL-97
_chemical_name_systematic
;
Di-\m-hydrido-hexahydridotetrakis(tetrahydrofuran)dialuminium(III)magnesium(II)
;
_chemical_name_common
           'Magnesium,di-\m-hydrotetrakis(tetrahydrofuran)bis(trihydroaluminum)'
_chemical_formula_moiety     'C16 H40 Al2 Mg O4'
_chemical_formula_sum     'C16 H40 Al2 Mg O4'
_chemical_formula_iupac     '[Al2 Mg H8 (C4 H8 O)4]'
_chemical_formula_weight     374.75
_chemical_melting_point     ?
_symmetry_cell_setting     Orthorhombic
_symmetry_space_group_name_H-M     'P c n b'
_symmetry_space_group_name_Hall     '-P 2b 2ac'
loop_
    _symmetry_equiv_pos_as_xyz
    'x, y, z'
    '-x+1/2, y+1/2, -z+1/2'
    '-x, -y+1/2, z'
    'x+1/2, -y, -z+1/2'
    '-x, -y, -z'
    'x-1/2, -y-1/2, z-1/2'
    'x, y-1/2, -z'
    '-x-1/2, y, z-1/2'
_cell_length_a     10.161(2)
_cell_length_b     14.027(3)
_cell_length_c     16.429(3)
_cell_angle_alpha     90.00
_cell_angle_beta     90.00
_cell_angle_gamma     90.00
_cell_volume     2341.6(8)
_cell_formula_units_Z     4
_cell_measurement_reflns_used     2687
_cell_measurement_theta_min     2.36
_cell_measurement_theta_max     27.49
_cell_measurement_temperature     150(2)
_exptl_crystal_description     Cube
_exptl_crystal_colour     colourless
_exptl_crystal_size_max     0.38
_exptl_crystal_size_mid     0.31
_exptl_crystal_size_min     0.19
_exptl_crystal_density_diffrn     1.063
_exptl_crystal_density_meas     ?
_exptl_crystal_density_method     'not measured'
_exptl_crystal_F_000     824
_exptl_absorpt_coefficient_mu     0.164
_exptl_absorpt_correction_type     multi-scan
_exptl_absorpt_process_details
;
(<i>SCALEPACK</i>; Otwinowski & Minor, 1997)
;
_exptl_absorpt_correction_T_min     0.9402
_exptl_absorpt_correction_T_max     0.9694
_exptl_special_details
;
;
_diffrn_ambient_temperature     150(2)
_diffrn_radiation_type     MoK\a
_diffrn_radiation_wavelength     0.71073
_diffrn_radiation_source     'fine-focus sealed tube'
_diffrn_radiation_monochromator     graphite
_diffrn_measurement_device_type     'Nonius Kappa CCD'
_diffrn_measurement_method     '\f and \w scans'
_diffrn_detector_area_resol_mean     ?
_diffrn_reflns_number     5018
_diffrn_reflns_av_R_equivalents     0.0173
_diffrn_reflns_av_sigmaI/netI     0.0275
_diffrn_reflns_theta_min     2.36
_diffrn_reflns_theta_max     27.49
_diffrn_reflns_theta_full     27.49
_diffrn_measured_fraction_theta_max     0.999
_diffrn_measured_fraction_theta_full     0.999
_diffrn_reflns_limit_h_min     -13
_diffrn_reflns_limit_h_max     13
_diffrn_reflns_limit_k_min     -18
_diffrn_reflns_limit_k_max     18
_diffrn_reflns_limit_l_min     -21
_diffrn_reflns_limit_l_max     21
_refine_special_details
;
Refinement of <i>F</i>^2^ against ALL reflections. The weighted <i>R</i>-factor
wR and goodness of fit <i>S</i> are based on <i>F</i>^2^, conventional
<i>R</i>-factors <i>R</i> are based on <i>F</i>, with <i>F</i> set to zero for
negative <i>F</i>^2^. The threshold expression of <i>F</i>^2^ >
\s(<i>F</i>^2^) is used only for calculating <i>R</i>-factors(gt) etc. and is
not relevant to the choice of reflections for refinement. <i>R</i>-factors
based on <i>F</i>^2^ are statistically about twice as large as those based on
<i>F</i>, and <i>R</i>- factors based on ALL data will be even larger.
;
_reflns_number_total     2687
_reflns_number_gt     1973
_reflns_threshold_expression     I>2\s(I)
_refine_ls_structure_factor_coef     Fsqd
_refine_ls_matrix_type     full
_refine_ls_R_factor_all     0.0620
_refine_ls_R_factor_gt     0.0406
_refine_ls_wR_factor_gt     0.1089
_refine_ls_wR_factor_ref     0.1191
_refine_ls_goodness_of_fit_ref     1.067
_refine_ls_restrained_S_all     1.067
_refine_ls_number_reflns     2687
_refine_ls_number_parameters     122
_refine_ls_number_restraints     0
_refine_ls_hydrogen_treatment     mixed
_refine_ls_weighting_scheme     calc
_refine_ls_weighting_details
         'calc w=1/[\s^2^(Fo^2^)+(0.0615P)^2^+0.6568P] where P=(Fo^2^+2Fc^2^)/3'
_atom_sites_solution_hydrogens     geom
_atom_sites_solution_primary     direct
_atom_sites_solution_secondary     difmap
_refine_ls_shift/su_max     0.001
_refine_ls_shift/su_mean     0.000
_refine_diff_density_max     0.303
_refine_diff_density_min     -0.296
_refine_ls_extinction_method     none
_refine_ls_extinction_coef     ?
loop_
    _atom_type_symbol
    _atom_type_description
    _atom_type_scat_dispersion_real
    _atom_type_scat_dispersion_imag
    _atom_type_scat_source
    'C' 'C' 0.0033 0.0016
                         'International Tables Vol C Tables 4.2.6.8 and 6.1.1.4'
    'H' 'H' 0.0000 0.0000
                         'International Tables Vol C Tables 4.2.6.8 and 6.1.1.4'
    'O' 'O' 0.0106 0.0060
                         'International Tables Vol C Tables 4.2.6.8 and 6.1.1.4'
    'Mg' 'Mg' 0.0486 0.0363
                         'International Tables Vol C Tables 4.2.6.8 and 6.1.1.4'
    'Al' 'Al' 0.0645 0.0514
                         'International Tables Vol C Tables 4.2.6.8 and 6.1.1.4'
_computing_data_collection     'COLLECT (Nonius, 1998)'
_computing_cell_refinement     'SCALEPACK (Otwinowski & Minor, 1997)'
_computing_data_reduction
;
DENZO (Otwinowski & Minor 1997) and SCALEPACK
;
_computing_structure_solution     'SHELXS97 (Sheldrick, 2008)'
_computing_structure_refinement     'SHELXL97 (Sheldrick, 2008)'
_computing_molecular_graphics     'SHELXTL (Sheldrick, 2008)'
_computing_publication_material     'SHELXTL (Sheldrick, 2008)'
loop_
    _atom_site_type_symbol
    _atom_site_label
    _atom_site_fract_x
    _atom_site_fract_y
    _atom_site_fract_z
    _atom_site_U_iso_or_equiv
    _atom_site_adp_type
    _atom_site_calc_flag
    _atom_site_refinement_flags
    _atom_site_occupancy
    _atom_site_disorder_assembly
    _atom_site_disorder_group
    Al Al1 0.22387(5) 0.44321(4) 0.13620(3) 0.03294(17) Uani d . 1 . .
    Mg Mg1 0.0000 0.2500 0.13728(4) 0.02116(19) Uani d S 1 . .
    O O1 0.16625(10) 0.16699(8) 0.13767(6) 0.0298(3) Uani d . 1 . .
    O O3 0.0000 0.2500 0.01068(8) 0.0269(3) Uani d S 1 . .
    O O2 0.0000 0.2500 0.26391(8) 0.0270(3) Uani d S 1 . .
    C C8 -0.06993(19) 0.23112(14) -0.12525(9) 0.0429(5) Uani d . 1 . .
    H H8A -0.1341 0.2828 -0.1356 0.052 Uiso calc R 1 . .
    H H8B -0.0815 0.1806 -0.1667 0.052 Uiso calc R 1 . .
    C C4 0.27768(17) 0.17950(14) 0.19205(12) 0.0439(5) Uani d . 1 . .
    H H4A 0.2588 0.1515 0.2461 0.053 Uiso calc R 1 . .
    H H4B 0.2982 0.2480 0.1991 0.053 Uiso calc R 1 . .
    C C5 0.02463(19) 0.33286(12) 0.31515(9) 0.0370(4) Uani d . 1 . .
    H H5A -0.0285 0.3880 0.2967 0.044 Uiso calc R 1 . .
    H H5B 0.1189 0.3507 0.3136 0.044 Uiso calc R 1 . .
    C C7 -0.08466(18) 0.19178(13) -0.04047(9) 0.0382(4) Uani d . 1 . .
    H H7A -0.1773 0.1962 -0.0222 0.046 Uiso calc R 1 . .
    H H7B -0.0570 0.1242 -0.0386 0.046 Uiso calc R 1 . .
    C C6 -0.0151(2) 0.30305(13) 0.39968(10) 0.0445(5) Uani d . 1 . .
    H H6A -0.1098 0.3151 0.4094 0.053 Uiso calc R 1 . .
    H H6B 0.0373 0.3370 0.4415 0.053 Uiso calc R 1 . .
    C C2 0.3257(2) 0.05289(16) 0.10336(13) 0.0573(6) Uani d . 1 . .
    H H2A 0.3781 0.0396 0.0538 0.069 Uiso calc R 1 . .
    H H2B 0.3177 -0.0066 0.1354 0.069 Uiso calc R 1 . .
    C C3 0.3878(2) 0.1296(2) 0.15261(16) 0.0763(8) Uani d . 1 . .
    H H3A 0.4480 0.1022 0.1938 0.092 Uiso calc R 1 . .
    H H3B 0.4382 0.1737 0.1174 0.092 Uiso calc R 1 . .
    C C1 0.1945(2) 0.09039(16) 0.08170(14) 0.0587(6) Uani d . 1 . .
    H H1A 0.1945 0.1143 0.0250 0.070 Uiso calc R 1 . .
    H H1B 0.1272 0.0396 0.0865 0.070 Uiso calc R 1 . .
    H H1 0.1142(17) 0.3641(12) 0.1382(9) 0.034(5) Uiso d . 1 . .
    H H2 0.2892(19) 0.4426(13) 0.2215(13) 0.055(6) Uiso d . 1 . .
    H H3 0.3167(19) 0.4126(16) 0.0687(13) 0.063(6) Uiso d . 1 . .
    H H4 0.156(2) 0.5361(18) 0.1206(14) 0.076(7) Uiso d . 1 . .
loop_
    _atom_site_aniso_label
    _atom_site_aniso_U_11
    _atom_site_aniso_U_22
    _atom_site_aniso_U_33
    _atom_site_aniso_U_12
    _atom_site_aniso_U_13
    _atom_site_aniso_U_23
    Al1 0.0350(3) 0.0315(3) 0.0323(3) -0.0085(2) -0.0024(2) 0.0047(2)
    Mg1 0.0227(4) 0.0223(4) 0.0184(3) 0.0009(3) 0.000 0.000
    O1 0.0284(6) 0.0313(6) 0.0297(6) 0.0073(5) -0.0075(4) -0.0111(4)
    O3 0.0292(8) 0.0336(8) 0.0178(7) -0.0037(6) 0.000 0.000
    O2 0.0401(9) 0.0208(7) 0.0200(7) -0.0038(7) 0.000 0.000
    C8 0.0587(12) 0.0459(11) 0.0243(8) 0.0041(9) -0.0085(8) -0.0006(7)
    C4 0.0391(10) 0.0438(10) 0.0488(11) 0.0098(8) -0.0215(8) -0.0096(9)
    C5 0.0550(11) 0.0294(9) 0.0268(8) -0.0089(8) 0.0003(7) -0.0075(7)
    C7 0.0442(10) 0.0455(10) 0.0249(8) -0.0094(8) -0.0090(7) -0.0014(7)
    C6 0.0556(12) 0.0522(12) 0.0257(8) -0.0139(9) 0.0049(8) -0.0098(8)
    C2 0.0657(14) 0.0601(14) 0.0462(11) 0.0366(11) -0.0033(10) -0.0097(10)
    C3 0.0344(12) 0.107(2) 0.0876(17) 0.0248(12) -0.0139(11) -0.0386(16)
    C1 0.0526(12) 0.0554(13) 0.0681(14) 0.0211(10) -0.0125(10) -0.0379(11)
_geom_special_details
;
All esds (except the esd in the dihedral angle between two l.s. planes) are
estimated using the full covariance matrix. The cell esds are taken into
account individually in the estimation of esds in distances, angles and
torsion angles; correlations between esds in cell parameters are only used
when they are defined by crystal symmetry. An approximate (isotropic)
treatment of cell esds is used for estimating esds involving l.s. planes.
;
loop_
    _geom_bond_atom_site_label_1
    _geom_bond_atom_site_label_2
    _geom_bond_site_symmetry_2
    _geom_bond_distance
    _geom_bond_publ_flag
    Al1 H1 . 1.573(18) ?
    Al1 H2 . 1.55(2) ?
    Al1 H3 . 1.52(2) ?
    Al1 H4 . 1.50(2) ?
    Mg1 O1 3 2.0517(11) ?
    Mg1 O1 . 2.0518(11) ?
    Mg1 O3 . 2.0800(15) ?
    Mg1 O2 . 2.0804(15) ?
    Mg1 H1 . 1.977(18) ?
    O1 C1 . 1.443(2) ?
    O1 C4 . 1.4529(19) ?
    O3 C7 3 1.4537(17) ?
    O3 C7 . 1.4537(17) ?
    O2 C5 . 1.4567(17) ?
    O2 C5 3 1.4567(17) ?
    C8 C7 . 1.506(2) ?
    C8 C8 3 1.517(4) ?
    C8 H8A . 0.99 ?
    C8 H8B . 0.99 ?
    C4 C3 . 1.471(3) ?
    C4 H4A . 0.99 ?
    C4 H4B . 0.99 ?
    C5 C6 . 1.505(2) ?
    C5 H5A . 0.99 ?
    C5 H5B . 0.99 ?
    C7 H7A . 0.99 ?
    C7 H7B . 0.99 ?
    C6 C6 3 1.519(4) ?
    C6 H6A . 0.99 ?
    C6 H6B . 0.99 ?
    C2 C1 . 1.477(3) ?
    C2 C3 . 1.487(3) ?
    C2 H2A . 0.99 ?
    C2 H2B . 0.99 ?
    C3 H3A . 0.99 ?
    C3 H3B . 0.99 ?
    C1 H1A . 0.99 ?
    C1 H1B . 0.99 ?
loop_
    _geom_angle_atom_site_label_1
    _geom_angle_atom_site_label_2
    _geom_angle_atom_site_label_3
    _geom_angle_site_symmetry_1
    _geom_angle_site_symmetry_3
    _geom_angle
    _geom_angle_publ_flag
    H1 Al1 H2 . . 106.3(9) ?
    H1 Al1 H3 . . 104.8(10) ?
    H2 Al1 H3 . . 113.1(11) ?
    H1 Al1 H4 . . 107.0(11) ?
    H2 Al1 H4 . . 110.9(11) ?
    H3 Al1 H4 . . 114.0(12) ?
    O1 Mg1 O1 3 . 179.65(6) ?
    O1 Mg1 O3 3 . 90.18(3) ?
    O1 Mg1 O3 . . 90.18(3) ?
    O1 Mg1 O2 3 . 89.82(3) ?
    O1 Mg1 O2 . . 89.82(3) ?
    O3 Mg1 O2 . . 180.0 ?
    O1 Mg1 H1 3 . 91.4(5) ?
    O1 Mg1 H1 . . 88.6(5) ?
    O3 Mg1 H1 . . 90.4(4) ?
    O2 Mg1 H1 . . 89.6(4) ?
    C1 O1 C4 . . 109.08(13) ?
    C1 O1 Mg1 . . 125.75(10) ?
    C4 O1 Mg1 . . 125.10(10) ?
    C7 O3 C7 3 . 109.37(16) ?
    C7 O3 Mg1 3 . 125.32(8) ?
    C7 O3 Mg1 . . 125.32(8) ?
    C5 O2 C5 . 3 109.39(16) ?
    C5 O2 Mg1 . . 125.30(8) ?
    C5 O2 Mg1 3 . 125.30(8) ?
    C7 C8 C8 . 3 102.78(11) ?
    C7 C8 H8A . . 111.2 ?
    C8 C8 H8A 3 . 111.2 ?
    C7 C8 H8B . . 111.2 ?
    C8 C8 H8B 3 . 111.2 ?
    H8A C8 H8B . . 109.1 ?
    O1 C4 C3 . . 105.34(15) ?
    O1 C4 H4A . . 110.7 ?
    C3 C4 H4A . . 110.7 ?
    O1 C4 H4B . . 110.7 ?
    C3 C4 H4B . . 110.7 ?
    H4A C4 H4B . . 108.8 ?
    O2 C5 C6 . . 105.40(13) ?
    O2 C5 H5A . . 110.7 ?
    C6 C5 H5A . . 110.7 ?
    O2 C5 H5B . . 110.7 ?
    C6 C5 H5B . . 110.7 ?
    H5A C5 H5B . . 108.8 ?
    O3 C7 C8 . . 105.66(13) ?
    O3 C7 H7A . . 110.6 ?
    C8 C7 H7A . . 110.6 ?
    O3 C7 H7B . . 110.6 ?
    C8 C7 H7B . . 110.6 ?
    H7A C7 H7B . . 108.7 ?
    C5 C6 C6 . 3 102.59(11) ?
    C5 C6 H6A . . 111.2 ?
    C6 C6 H6A 3 . 111.2 ?
    C5 C6 H6B . . 111.2 ?
    C6 C6 H6B 3 . 111.2 ?
    H6A C6 H6B . . 109.2 ?
    C1 C2 C3 . . 104.88(16) ?
    C1 C2 H2A . . 110.8 ?
    C3 C2 H2A . . 110.8 ?
    C1 C2 H2B . . 110.8 ?
    C3 C2 H2B . . 110.8 ?
    H2A C2 H2B . . 108.8 ?
    C4 C3 C2 . . 105.13(18) ?
    C4 C3 H3A . . 110.7 ?
    C2 C3 H3A . . 110.7 ?
    C4 C3 H3B . . 110.7 ?
    C2 C3 H3B . . 110.7 ?
    H3A C3 H3B . . 108.8 ?
    O1 C1 C2 . . 106.93(15) ?
    O1 C1 H1A . . 110.3 ?
    C2 C1 H1A . . 110.3 ?
    O1 C1 H1B . . 110.3 ?
    C2 C1 H1B . . 110.3 ?
    H1A C1 H1B . . 108.6 ?
data_global
_journal_date_recd_electronic     2010-02-23
_journal_date_accepted     2010-04-18
_journal_name_full     'Acta Crystallographica, Section E'
_journal_year     2010
_journal_volume     66
_journal_issue      5
_journal_page_first     m575
_journal_page_last     m575
_journal_paper_category     QM
_journal_coeditor_code     CI5044
_publ_contact_author_name     'J.-C. Zhao'
_publ_contact_author_address
;
Department of Materials Science & Engineering
The Ohio State University
Columbus, OH 43210 (USA)
;
_publ_contact_author_email     zhao.199@osu.edu
_publ_contact_author_fax     '614-292-9462'
_publ_contact_author_phone     '614-292-1537'
_publ_section_title
;\
Redetermination of
di-\m-hydrido-hexahydridotetrakis(tetrahydrofuran)dialuminium(III)\
magnesium(II)
;
loop_
    _publ_author_name
    _publ_author_footnote
    _publ_author_address
    'Lingam, Hima Kumar' .
;
Department of Materials Science and Engineering
The Ohio State University
Columbus, OH 43210, USA
;
    'Chen, Xuenian' .
;
Department of Chemistry, Ohio State University, Columbus, OH 43210, USA
;
    'Yisgedu, Teshome' .
;
Department of Materials Science and Engineering
The Ohio State University
Columbus, OH 43210, USA
;
    'Huang, Zhenguo' .
;
Department of Materials Science and Engineering
The Ohio State University
Columbus, OH 43210, USA
;
    'Zhao, Ji-Cheng' .
;
Department of Materials Science and Engineering
The Ohio State University
Columbus, OH 43210, USA
;
    'Shore, Sheldon G.' .
;
Department of Chemistry, The Ohio State University, Columbus, OH 43210, USA
;
