# Supplementary material for: Redetermination of di-μ-hydrido-hexa­hydridotetra­kis(tetra­hydro­furan)dialuminium(III)magnesium(II)
Source: Acta Crystallogr Sect E Struct Rep Online. 2010 Apr 28;66(Pt 5):m575. doi: 10.1107/S1600536810014200 (PMC2979026; doi:10.1107/S1600536810014200)
Supplement: Supplementary file 2 [file e-66-0m575-Isup2.hkl]

# 
# h,k,l, Fc-squared, Fo-squared, sigma(Fo-squared) and status flag 
# 
data_I
_shelx_title ' P in Pcnb' 
_shelx_refln_list_code          4 
_shelx_F_calc_maximum      181.74 
_exptl_crystal_F_000       824.00 
_reflns_d_resolution_high  0.7700 
 
loop_ 
 _symmetry_equiv_pos_as_xyz 
 'x, y, z' 
 '-x+1/2, y+1/2, -z+1/2' 
 '-x, -y+1/2, z' 
 'x+1/2, -y, -z+1/2' 
 '-x, -y, -z' 
 'x-1/2, -y-1/2, z-1/2' 
 'x, y-1/2, -z' 
 '-x-1/2, y, z-1/2' 
 
_cell_length_a    10.1610 
_cell_length_b    14.0270 
_cell_length_c    16.4290 
_cell_angle_alpha  90.000 
_cell_angle_beta   90.000 
_cell_angle_gamma  90.000 
 
_shelx_F_squared_multiplier     1.000 
 
loop_ 
 _refln_index_h 
 _refln_index_k 
 _refln_index_l 
 _refln_F_squared_calc 
 _refln_F_squared_meas 
 _refln_F_squared_sigma 
 _refln_observed_status 
   2   0   0      293.99      237.75      5.55 o 
   4   0   0    11541.76    10902.57    217.15 o 
   6   0   0     2458.42     2688.20     42.00 o 
   8   0   0      840.53      913.76     20.61 o 
  10   0   0     1226.55     1183.22     82.42 o 
  12   0   0      279.59      299.57     19.81 o 
   0   2   0    30224.70    21918.46   1285.45 o 
   1   2   0     6359.29     6141.96     74.50 o 
   3   2   0        7.38        2.38      0.79 o 
   4   2   0     2586.19     2731.78     37.25 o 
   5   2   0     4971.30     5209.96     70.53 o 
   6   2   0     2745.27     2789.64     33.29 o 
   7   2   0      613.14      617.37     10.30 o 
   8   2   0      831.86      790.93     17.44 o 
   9   2   0        5.86        7.13      3.96 o 
  10   2   0      464.85      499.28     14.27 o 
  11   2   0        0.18        0.79      4.76 o 
  12   2   0      663.46      640.35     31.70 o 
  13   2   0       41.91       78.46     32.49 o 
   0   4   0      930.93     1031.06     17.44 o 
   1   4   0     4832.39     4592.60     56.27 o 
   2   4   0     7422.33     6854.42     84.80 o 
   3   4   0    12956.09    13096.24    155.33 o 
   4   4   0     5719.01     6000.10     67.36 o 
   5   4   0      690.26      785.38     10.30 o 
   6   4   0     1076.13      977.17     14.27 o 
   7   4   0      320.27      317.00      6.34 o 
   8   4   0      486.51      516.72     10.30 o 
   9   4   0      209.72      194.17      7.93 o 
  10   4   0      485.59      478.68     20.61 o 
  11   4   0        8.47        9.51     16.64 o 
  12   4   0      214.83      209.22     19.81 o 
   0   6   0     1156.70     1165.78     20.61 o 
   1   6   0     2680.68     2363.27     30.12 o 
   2   6   0      417.05      443.01      7.13 o 
   3   6   0      162.24      118.08      3.17 o 
   4   6   0     4632.06     4563.27     59.44 o 
   5   6   0     1390.55     1437.61     19.02 o 
   6   6   0      308.04      303.53      6.34 o 
   7   6   0      856.18      861.46     13.47 o 
   8   6   0      764.99      807.57     14.27 o 
   9   6   0       51.62       46.76      4.76 o 
  10   6   0      391.69      416.07     20.61 o 
  11   6   0       12.37       -0.79      9.51 o 
  12   6   0       35.20       38.04     15.85 o 
   0   8   0     3248.08     3112.19     54.68 o 
   1   8   0      147.72      136.31      3.96 o 
   2   8   0    11073.97    11549.25    152.16 o 
   3   8   0      215.27      236.96      5.55 o 
   4   8   0        1.58        0.00      2.38 o 
   5   8   0      287.46      230.62      6.34 o 
   6   8   0     1192.31     1198.28     21.40 o 
   7   8   0       16.65       18.23      4.76 o 
   8   8   0      648.53      716.43     18.23 o 
   9   8   0       20.06       16.64      7.13 o 
  10   8   0      274.33      333.65     18.23 o 
  11   8   0      238.39      240.92     19.81 o 
   0  10   0     6902.41     7209.47    127.59 o 
   1  10   0       64.15       74.50      4.76 o 
   2  10   0        0.35       -0.79      3.17 o 
   3  10   0       13.34       11.10      3.96 o 
   4  10   0     2400.77     2546.34     36.46 o 
   5  10   0      443.61      443.81     11.10 o 
   6  10   0      526.62      558.72     13.47 o 
   7  10   0      285.11      271.83     10.30 o 
   8  10   0      484.85      473.92     16.64 o 
   9  10   0       65.17       47.55      9.51 o 
  10  10   0       75.34       92.72     14.27 o 
  11  10   0       65.50       66.57     22.98 o 
   0  12   0     1488.21     1466.94     36.46 o 
   1  12   0     1257.95     1204.62     20.61 o 
   2  12   0     1224.28     1233.94     22.19 o 
   3  12   0     1072.55     1131.70     20.61 o 
   4  12   0      605.91      550.79     12.68 o 
   5  12   0      717.72      697.41     17.44 o 
   6  12   0     1168.62     1237.90     27.74 o 
   7  12   0       41.37       30.91     10.30 o 
   8  12   0      146.03      162.46     13.47 o 
   9  12   0        6.23       -5.55      9.51 o 
   0  14   0     1204.54     1299.72     43.59 o 
   1  14   0      853.60      877.31     21.40 o 
   2  14   0      613.22      597.55     16.64 o 
   3  14   0      597.28      605.48     17.44 o 
   4  14   0      478.46      513.55     19.02 o 
   5  14   0       10.05       15.06     10.30 o 
   6  14   0      499.70      499.28     23.78 o 
   7  14   0       55.67       30.91     14.27 o 
   8  14   0       15.22       19.81     13.47 o 
   0  16   0     1143.01     1246.62     42.00 o 
   1  16   0        0.79        6.34      7.93 o 
   2  16   0       20.46       33.29     12.68 o 
   3  16   0        1.16       -1.59     11.10 o 
   4  16   0      647.86      655.41     34.08 o 
   5  16   0      134.07      144.24     19.81 o 
   6  16   0        0.72      -15.06     15.06 o 
   0  18   0       36.73      -35.66     35.66 o 
   1  18   0        3.68      -13.47     13.47 o 
   2  18   0      649.43      740.20     34.87 o 
   1   0   1     4979.24     4916.73     84.80 o 
   3   0   1     1120.02      988.26     15.06 o 
   5   0   1     1641.35     1479.62     19.02 o 
   7   0   1      526.53      557.13      8.72 o 
   9   0   1      276.30      282.13      7.93 o 
  11   0   1       41.81       40.42      8.72 o 
  13   0   1      343.09      335.23     51.51 o 
   1   1   1     6472.06     6218.46     51.27 o 
   2   1   1     1670.91     1550.81     11.48 o 
   3   1   1     5197.71     5205.09     46.79 o 
   4   1   1      364.94      286.52      3.36 o 
   5   1   1     7639.75     7625.67    104.61 o 
   6   1   1      576.11      577.42      6.74 o 
   7   1   1     2650.00     2669.90     24.92 o 
   8   1   1      909.29      914.37     10.66 o 
   9   1   1      172.62      165.25      5.15 o 
  10   1   1      704.98      742.24     11.96 o 
  11   1   1      170.54      166.84      6.85 o 
  12   1   1       70.29       85.03     12.52 o 
  13   1   1       90.67       32.49     37.25 o 
   1   2   1     5520.91     5263.85     42.28 o 
   2   2   1     1220.94     1120.28      9.79 o 
   3   2   1      259.01      246.47      2.80 o 
   4   2   1     1570.73     1553.33     12.29 o 
   5   2   1      132.02      147.01      2.24 o 
   6   2   1       21.34       19.81      1.68 o 
   7   2   1     1039.11     1068.50     11.96 o 
   8   2   1      879.63      865.42     11.04 o 
   9   2   1      141.41      150.95      4.08 o 
  10   2   1      222.53      234.61      6.09 o 
  11   2   1      626.13      632.89     24.57 o 
  12   2   1       36.13       34.56     10.09 o 
  13   2   1       35.36       39.63     22.19 o 
   1   3   1     2051.74     2132.65     17.37 o 
   2   3   1      693.84      729.15      6.72 o 
   3   3   1     4676.99     4439.49     37.50 o 
   4   3   1     1453.04     1412.61     11.73 o 
   5   3   1      110.87      120.89      2.24 o 
   6   3   1      128.32      119.66      2.48 o 
   7   3   1     4442.87     4835.73     55.48 o 
   8   3   1       28.09       20.22      2.24 o 
   9   3   1        4.01        1.70      1.90 o 
  10   3   1      163.80      156.95      6.72 o 
  11   3   1      562.56      562.22     15.36 o 
  12   3   1       22.65        5.83      8.67 o 
   1   4   1     4355.76     4411.15     38.87 o 
   2   4   1       58.86       87.72      3.57 o 
   3   4   1     3646.46     3596.92     31.01 o 
   4   4   1     3024.83     3119.88     24.93 o 
   5   4   1       10.96       13.88      1.12 o 
   6   4   1      186.24      202.15      3.04 o 
   7   4   1      257.43      259.15      3.92 o 
   8   4   1        9.30        6.34      2.24 o 
   9   4   1      536.13      544.36      9.23 o 
  10   4   1      129.70      140.01      6.43 o 
  11   4   1       40.71       37.00      6.74 o 
  12   4   1       91.10       82.89     13.09 o 
   1   5   1       59.01       41.21      1.68 o 
   2   5   1      537.31      555.81      5.30 o 
   3   5   1      975.38     1102.56     10.36 o 
   4   5   1      256.67      314.73      4.17 o 
   5   5   1     1578.72     1615.93     14.54 o 
   6   5   1      247.00      243.71      3.36 o 
   7   5   1      200.44      175.80      3.04 o 
   8   5   1       10.52       11.56      2.04 o 
   9   5   1     2790.72     2969.17     40.80 o 
  10   5   1       13.02        8.32      5.04 o 
  11   5   1       25.18       25.29      6.74 o 
  12   5   1        0.39       -1.94     24.57 o 
   1   6   1     2819.33     3005.63     25.78 o 
   2   6   1     1507.69     1300.00     11.73 o 
   3   6   1     2630.85     2688.48     22.39 o 
   4   6   1      344.11      351.03      4.74 o 
   5   6   1     2218.65     2219.33     20.96 o 
   6   6   1     1214.14     1244.64     12.89 o 
   7   6   1        9.28        1.70      1.90 o 
   8   6   1      384.35      383.11      5.86 o 
   9   6   1     1119.02     1209.19     26.95 o 
  10   6   1       28.60       18.74      6.28 o 
  11   6   1        0.45       -4.42      7.64 o 
  12   6   1       35.65       36.80     14.27 o 
   1   7   1        2.47        0.79      2.38 o 
   2   7   1        9.08        7.68      4.36 o 
   3   7   1     1237.36     1283.20     11.96 o 
   4   7   1     1443.70     1614.36     15.69 o 
   5   7   1      222.32      214.77      3.92 o 
   6   7   1      155.46      170.75      3.61 o 
   7   7   1      230.94      240.89      4.74 o 
   8   7   1       47.51       51.83      6.34 o 
   9   7   1      174.11      187.73     10.60 o 
  10   7   1       38.52       27.09      8.76 o 
  11   7   1      181.21      146.75     12.34 o 
  12   7   1      142.82      154.66     15.90 o 
   1   8   1      907.82      852.38      8.97 o 
   2   8   1       40.77       51.14      2.24 o 
   3   8   1     3089.29     3235.14     29.98 o 
   4   8   1      409.42      375.32      5.60 o 
   5   8   1      415.65      441.76      7.53 o 
   6   8   1      148.64      145.44      4.48 o 
   7   8   1     1267.83     1324.35     17.08 o 
   8   8   1      236.53      219.06      5.94 o 
   9   8   1        0.03        3.12      4.74 o 
  10   8   1       25.02       17.28      7.91 o 
  11   8   1      134.59      130.42     14.27 o 
   1   9   1      473.31      421.17     13.08 o 
   2   9   1       83.25       81.33      3.36 o 
   3   9   1      546.73      525.26     10.70 o 
   4   9   1       15.00       15.31      2.64 o 
   5   9   1      397.24      397.96      7.22 o 
   6   9   1     1376.95     1388.49     17.37 o 
   7   9   1      264.22      257.94      7.13 o 
   8   9   1      513.02      521.32     11.17 o 
   9   9   1      164.48      156.91      8.35 o 
  10   9   1      335.47      348.59     14.44 o 
  11   9   1       25.36       10.01     10.60 o 
   1  10   1      580.97      615.84      8.11 o 
   2  10   1      109.57      139.89      3.92 o 
   3  10   1      431.44      388.63      6.43 o 
   4  10   1        1.76        5.02      2.13 o 
   5  10   1     1161.82     1241.55     15.13 o 
   6  10   1        7.18        4.44      4.17 o 
   7  10   1       94.78       84.45      5.04 o 
   8  10   1      100.58       90.15      6.99 o 
   9  10   1      374.83      406.54     13.41 o 
  10  10   1       70.78       74.48      9.79 o 
  11  10   1       18.95       24.21     24.57 o 
   1  11   1     1357.14     1368.44     15.40 o 
   2  11   1      232.78      215.99      5.04 o 
   3  11   1       58.52       42.84      3.57 o 
   4  11   1      503.08      512.43      7.79 o 
   5  11   1      923.87      961.17     16.64 o 
   6  11   1       34.11       38.31      4.74 o 
   7  11   1       96.35       77.52      6.43 o 
   8  11   1       44.51       46.39      7.55 o 
   9  11   1      226.13      231.64     11.96 o 
  10  11   1        0.10        2.40      8.56 o 
   1  12   1      400.08      414.09      7.29 o 
   2  12   1       45.07       37.52      3.36 o 
   3  12   1       59.42       50.43      3.61 o 
   4  12   1      257.06      249.50      5.86 o 
   5  12   1      285.74      290.77      7.03 o 
   6  12   1      126.53      127.44      7.55 o 
   7  12   1      372.18      363.70     13.16 o 
   8  12   1       65.17       46.09      8.97 o 
   9  12   1        1.71       13.81     14.27 o 
   1  13   1      704.24      716.07     28.13 o 
   2  13   1       86.45       88.46      4.76 o 
   3  13   1      413.68      442.29      8.97 o 
   4  13   1      118.23      123.17      6.34 o 
   5  13   1       45.33       45.60      6.72 o 
   6  13   1       16.28       21.46      7.22 o 
   7  13   1      828.56      844.19     24.08 o 
   8  13   1        9.49       18.87      8.76 o 
   9  13   1       58.82       63.23     12.56 o 
   1  14   1      203.38      210.09      9.91 o 
   2  14   1      387.57      367.98     15.06 o 
   3  14   1       90.52       87.66      6.16 o 
   4  14   1      252.94      248.97     10.65 o 
   5  14   1       56.68       38.98      7.29 o 
   6  14   1      160.48      172.67     13.71 o 
   7  14   1      123.05      108.95     13.87 o 
   8  14   1       14.87       14.72      9.70 o 
   1  15   1      213.45      210.65      8.67 o 
   2  15   1       80.14       66.10      9.91 o 
   3  15   1      171.70      166.33      9.79 o 
   4  15   1       95.53       84.48      9.13 o 
   5  15   1      220.21      234.90     14.28 o 
   6  15   1        0.03       -7.13     11.40 o 
   7  15   1        7.37        1.00     11.61 o 
   1  16   1       88.21       92.00     13.08 o 
   2  16   1        0.23        0.17      9.11 o 
   3  16   1      119.37      107.24     11.10 o 
   4  16   1       20.24        6.75      9.23 o 
   5  16   1       61.38       56.52     12.16 o 
   6  16   1       33.99       32.17     11.99 o 
   1  17   1       24.62       31.87     11.49 o 
   2  17   1       12.13       11.00      9.48 o 
   3  17   1      191.14      165.25     14.57 o 
   4  17   1       53.83       52.68     12.04 o 
   1  18   1       38.14       22.43     11.04 o 
   0   0   2      441.56      466.79     11.10 o 
   2   0   2      395.38      408.14      4.76 o 
   4   0   2     1653.64     1731.64     25.36 o 
   6   0   2        0.22       -0.79      1.59 o 
   8   0   2      286.90      268.66      6.34 o 
  10   0   2       16.86       16.64      3.96 o 
  12   0   2       32.48       37.25     11.10 o 
   0   1   2     5863.61     5873.29     64.19 o 
   1   1   2     1779.87     1652.79     12.33 o 
   2   1   2    19693.27    19412.33    166.99 o 
   3   1   2     5318.92     4965.70     41.52 o 
   4   1   2      106.60       63.40      1.68 o 
   5   1   2     3211.74     3307.77     27.70 o 
   6   1   2     1427.77     1476.46     13.52 o 
   7   1   2      935.41      949.25     10.04 o 
   8   1   2      286.23      268.13      4.74 o 
   9   1   2       92.95       75.63      3.61 o 
  10   1   2      160.63      173.43      4.95 o 
  11   1   2       14.35        8.72      4.38 o 
  12   1   2       43.42       35.32     11.40 o 
  13   1   2       81.85       53.10     25.36 o 
   0   2   2      352.13      251.23      3.17 o 
   1   2   2      198.02      179.11      1.68 o 
   2   2   2      520.44      451.16      4.36 o 
   3   2   2      218.62      216.36      2.24 o 
   4   2   2      106.49      140.35      1.90 o 
   5   2   2       29.04       14.76      1.19 o 
   6   2   2      221.51      232.88      3.61 o 
   7   2   2      183.77      187.53      4.36 o 
   8   2   2        1.20        2.49      1.98 o 
   9   2   2        8.40       11.39      1.90 o 
  10   2   2        2.82        3.52      2.48 o 
  11   2   2       22.07       20.31      5.04 o 
  12   2   2        3.91       13.87     10.65 o 
  13   2   2        0.01        0.00     22.98 o 
   0   3   2    33027.71    31593.43    435.88 o 
   1   3   2    13607.79    13280.63    102.39 o 
   2   3   2     7557.91     7018.04     58.11 o 
   3   3   2        0.15        0.26      0.71 o 
   4   3   2       83.68      129.18      1.68 o 
   5   3   2      262.07      245.31      2.80 o 
   6   3   2     1802.42     1726.11     17.37 o 
   7   3   2        7.08        7.47      2.38 o 
   8   3   2      267.92      272.94      5.52 o 
   9   3   2       16.25       15.03      3.96 o 
  10   3   2       43.82       56.35      3.46 o 
  11   3   2        1.11       -5.94      6.12 o 
  12   3   2      124.74       99.68     13.47 o 
   0   4   2      338.48      369.31      4.76 o 
   1   4   2     5364.20     5079.46     40.80 o 
   2   4   2      212.66      218.50      5.55 o 
   3   4   2      477.90      418.55      4.17 o 
   4   4   2       67.91       85.62      1.68 o 
   5   4   2        8.14        9.01      1.59 o 
   6   4   2       13.53        9.13      1.12 o 
   7   4   2       81.00       69.10      2.48 o 
   8   4   2       58.13       46.81      2.80 o 
   9   4   2      151.69      144.28      3.92 o 
  10   4   2        1.84        0.67      3.36 o 
  11   4   2       10.59        9.76      6.22 o 
  12   4   2        0.74        3.39     13.16 o 
   0   5   2     5825.76     5472.28     61.02 o 
   1   5   2     1181.05     1300.09     11.40 o 
   2   5   2      268.66      282.32      3.04 o 
   3   5   2       28.65       23.88      1.68 o 
   4   5   2     8706.70     8730.48     74.99 o 
   5   5   2      368.56      393.79      4.74 o 
   6   5   2      100.96      119.19      2.48 o 
   7   5   2        4.67        7.87      1.59 o 
   8   5   2      505.81      525.18     12.28 o 
   9   5   2       20.06       18.54      3.57 o 
  10   5   2      259.71      227.00      8.04 o 
  11   5   2      107.03       95.01      7.79 o 
  12   5   2        0.54       -5.15     10.65 o 
   0   6   2      512.89      521.47      7.93 o 
   1   6   2        2.08        6.74      1.68 o 
   2   6   2      469.71      377.57      4.17 o 
   3   6   2        2.23        3.96      1.68 o 
   4   6   2       58.46       47.64      1.90 o 
   5   6   2        0.38        4.36      1.68 o 
   6   6   2       68.36       88.17      2.77 o 
   7   6   2       10.19        8.98      1.98 o 
   8   6   2        1.21        3.51      1.90 o 
   9   6   2       48.44       49.67     10.30 o 
  10   6   2        1.21       11.16      7.13 o 
  11   6   2        2.51       -5.41      7.79 o 
  12   6   2        2.80       -2.94     11.41 o 
   0   7   2      228.94      202.88      4.76 o 
   1   7   2     1860.49     1618.95     14.65 o 
   2   7   2     8914.48     9412.69     78.42 o 
   3   7   2     1183.69     1267.98     11.61 o 
   4   7   2      233.71      225.63      5.94 o 
   5   7   2      381.88      384.37      5.04 o 
   6   7   2      476.75      455.87      6.43 o 
   7   7   2      202.58      217.86      7.93 o 
   8   7   2      725.07      729.86     11.49 o 
   9   7   2      217.38      226.90     13.08 o 
  10   7   2      192.65      177.50      9.13 o 
  11   7   2       32.43       26.70      8.76 o 
  12   7   2       16.87        2.38     35.66 o 
   0   8   2       61.55       73.70      3.96 o 
   1   8   2       23.88       31.35      2.24 o 
   2   8   2      581.76      572.41      6.43 o 
   3   8   2      173.60      131.56      2.80 o 
   4   8   2      296.71      273.47      4.48 o 
   5   8   2        5.79        8.65      1.90 o 
   6   8   2       12.57        6.60      2.48 o 
   7   8   2        0.07        0.79      2.48 o 
   8   8   2        0.06        1.08      3.04 o 
   9   8   2        3.48        3.68      4.74 o 
  10   8   2       13.02       -5.00      7.77 o 
  11   8   2        8.09       11.54     12.68 o 
   0   9   2      657.47      714.05     13.47 o 
   1   9   2      335.47      335.30      5.04 o 
   2   9   2     2166.17     2271.91     22.96 o 
   3   9   2      905.46      828.88     18.23 o 
   4   9   2      142.48      159.08      6.74 o 
   5   9   2     1521.21     1588.66     17.83 o 
   6   9   2      320.93      320.43      5.86 o 
   7   9   2      856.15      845.61     12.89 o 
   8   9   2      305.54      280.66      8.67 o 
   9   9   2        8.28       12.79     10.30 o 
  10   9   2      229.23      231.30     14.54 o 
  11   9   2       72.06       75.23     12.52 o 
   0  10   2      955.28      886.03     13.47 o 
   1  10   2       29.86       17.91      2.80 o 
   2  10   2       12.32       21.19      2.80 o 
   3  10   2       45.37       43.74      3.04 o 
   4  10   2       73.54       69.23      8.32 o 
   5  10   2        0.62        0.00      2.80 o 
   6  10   2        0.02        1.65      3.61 o 
   7  10   2       21.93       28.01      6.74 o 
   8  10   2        4.01        7.93      5.04 o 
   9  10   2       18.19       13.08      6.16 o 
  10  10   2       24.01       23.60     10.04 o 
   0  11   2     4045.67     4128.98     57.06 o 
   1  11   2     1290.04     1368.44     15.96 o 
   2  11   2      221.40      207.88      8.72 o 
   3  11   2     1063.21     1148.23     17.83 o 
   4  11   2      657.33      684.49     10.92 o 
   5  11   2       86.08       76.53      4.17 o 
   6  11   2      192.98      187.29      6.99 o 
   7  11   2        1.74       -0.04      5.52 o 
   8  11   2      173.48      173.89      9.70 o 
   9  11   2        4.81        3.17      7.85 o 
  10  11   2        5.60       11.28     10.83 o 
   0  12   2      255.84      246.47      8.72 o 
   1  12   2       93.53       87.29      4.48 o 
   2  12   2       93.18       79.70      4.48 o 
   3  12   2        0.06        1.08      3.04 o 
   4  12   2       67.55       76.91      6.34 o 
   5  12   2       15.65       13.36      3.80 o 
   6  12   2       15.23       17.02      6.43 o 
   7  12   2       16.85       18.43      7.53 o 
   8  12   2       17.33        7.13      7.93 o 
   9  12   2        3.95       -8.41      8.41 o 
   0  13   2       42.15       49.93      6.34 o 
   1  13   2       32.11       42.85      4.48 o 
   2  13   2      642.98      641.66     11.17 o 
   3  13   2       57.33       47.88      4.48 o 
   4  13   2       27.67       27.27      5.52 o 
   5  13   2        3.44        8.49      7.13 o 
   6  13   2      624.27      625.25     15.96 o 
   7  13   2       93.73       81.19     10.60 o 
   8  13   2        2.10        3.17      7.29 o 
   9  13   2        1.47        3.04     14.78 o 
   0  14   2       52.12       53.89      7.93 o 
   1  14   2        0.63        2.38      4.74 o 
   2  14   2        5.58        4.81      4.17 o 
   3  14   2       63.30       51.87      5.86 o 
   4  14   2       37.57       33.67      6.43 o 
   5  14   2        3.29       -2.54      6.99 o 
   6  14   2       18.91        5.33      8.11 o 
   7  14   2        0.13       -3.85      9.51 o 
   8  14   2        9.30       17.66     12.28 o 
   0  15   2      857.59      878.10     23.78 o 
   1  15   2      528.30      553.55     12.60 o 
   2  15   2       99.52      119.86      6.72 o 
   3  15   2       93.94       78.96      7.61 o 
   4  15   2      426.75      414.51     14.78 o 
   5  15   2      130.92      140.51     21.79 o 
   6  15   2       18.62       35.05     12.60 o 
   7  15   2       13.44        5.55     11.21 o 
   0  16   2        2.47        4.76      8.72 o 
   1  16   2        0.74        1.98      6.72 o 
   2  16   2       28.42       43.98      9.91 o 
   3  16   2        6.54       -2.40      8.67 o 
   4  16   2       27.07       25.54      9.70 o 
   5  16   2        4.31       -4.76     11.21 o 
   6  16   2        0.37       -5.14     19.02 o 
   0  17   2        0.25       -1.59      8.72 o 
   1  17   2       65.81       54.82      8.35 o 
   2  17   2      207.08      212.00     12.89 o 
   3  17   2      209.27      208.83     13.98 o 
   4  17   2       69.23       50.79     12.60 o 
   0  18   2       44.85       29.32     18.23 o 
   1  18   2        9.51        9.11     13.09 o 
   1   0   3     3947.65     3485.46     37.25 o 
   3   0   3     2767.32     2983.01     35.66 o 
   5   0   3      763.28      729.90      8.72 o 
   7   0   3      155.66      193.37      4.76 o 
   9   0   3        0.12        2.38      3.17 o 
  11   0   3       58.48       50.72      7.13 o 
  13   0   3      228.75      237.75     38.04 o 
   1   1   3      113.35      140.27      1.32 o 
   2   1   3        1.76        2.15      1.19 o 
   3   1   3      424.60      360.25      4.36 o 
   4   1   3      325.37      338.45      3.61 o 
   5   1   3     3695.50     3831.86     31.94 o 
   6   1   3       37.76       29.32      1.32 o 
   7   1   3      106.95      104.64      2.80 o 
   8   1   3      214.67      229.10      4.17 o 
   9   1   3      193.84      199.32      4.48 o 
  10   1   3      134.02      136.67      5.86 o 
  11   1   3        2.40        8.68      6.74 o 
  12   1   3       50.94       62.34     10.25 o 
  13   1   3       18.63       50.72     33.29 o 
   1   2   3      266.59      325.33      2.80 o 
   2   2   3      141.34      147.42      1.68 o 
   3   2   3        1.63        0.79      0.56 o 
   4   2   3      138.98      112.56      1.68 o 
   5   2   3      674.88      836.84      8.11 o 
   6   2   3      329.95      306.70      4.48 o 
   7   2   3     1217.03     1243.64     12.74 o 
   8   2   3     1638.19     1685.94     19.02 o 
   9   2   3      795.62      766.83     11.77 o 
  10   2   3      662.54      685.89     14.28 o 
  11   2   3      284.44      314.54     13.08 o 
  12   2   3       53.42       50.69      9.23 o 
   1   3   3       81.67       96.71      1.68 o 
   2   3   3     5132.06     5015.53     37.82 o 
   3   3   3      600.23      642.63      5.30 o 
   4   3   3      710.86      680.38      5.60 o 
   5   3   3        7.55        0.79      1.12 o 
   6   3   3     1010.00     1041.36     10.60 o 
   7   3   3     1686.79     1744.34     18.77 o 
   8   3   3       14.72       17.79      3.57 o 
   9   3   3       50.33       45.81      3.04 o 
  10   3   3        3.19        3.70      3.96 o 
  11   3   3      109.10       98.31      7.18 o 
  12   3   3        6.77       15.68     18.62 o 
   1   4   3     2238.17     2156.85     16.78 o 
   2   4   3     2920.56     2954.94     23.46 o 
   3   4   3      408.04      412.69      4.17 o 
   4   4   3     1435.16     1369.38     10.92 o 
   5   4   3       32.63       36.76      3.96 o 
   6   4   3      574.52      503.06      5.30 o 
   7   4   3       32.03       21.37      2.77 o 
   8   4   3       29.67       30.52      2.80 o 
   9   4   3      358.01      368.40      7.22 o 
  10   4   3       42.41       40.28      9.11 o 
  11   4   3        1.20       -4.12      7.13 o 
  12   4   3       39.05       41.21     10.47 o 
   1   5   3      105.14      121.65      2.24 o 
   2   5   3      625.86      589.63      5.52 o 
   3   5   3      280.49      265.96      4.36 o 
   4   5   3      541.09      555.57      5.60 o 
   5   5   3      177.62      150.58      2.80 o 
   6   5   3        1.47        7.55      1.68 o 
   7   5   3      177.22      173.57      2.80 o 
   8   5   3        0.00        0.34      1.90 o 
   9   5   3      678.78      720.88     12.60 o 
  10   5   3        8.62        5.81      4.36 o 
  11   5   3       30.00       34.92     16.64 o 
  12   5   3       11.09        8.52     10.83 o 
   1   6   3     1129.87     1095.23      9.79 o 
   2   6   3       11.36       11.10      1.32 o 
   3   6   3     1043.06     1175.37     11.17 o 
   4   6   3      756.21      864.26      8.67 o 
   5   6   3      262.83      283.49      4.17 o 
   6   6   3     1534.36     1611.02     16.56 o 
   7   6   3      611.19      635.71      7.79 o 
   8   6   3      214.13      228.54      6.09 o 
   9   6   3      871.47      910.79     19.84 o 
  10   6   3      159.97      168.01      8.93 o 
  11   6   3       46.85       54.00      8.67 o 
  12   6   3      139.83      136.80     20.49 o 
   1   7   3       69.41      106.29      3.17 o 
   2   7   3       10.81       27.24      1.90 o 
   3   7   3        6.25        3.49      1.59 o 
   4   7   3      654.94      710.55      7.79 o 
   5   7   3       58.55       64.19      2.24 o 
   6   7   3       45.88       57.19      4.76 o 
   7   7   3       25.03       17.38      2.48 o 
   8   7   3        1.00       -2.77      2.80 o 
   9   7   3       11.03       12.68      6.16 o 
  10   7   3       69.68       54.55      8.67 o 
  11   7   3      115.90      126.48     11.17 o 
  12   7   3       69.69       47.07     44.78 o 
   1   8   3      157.63      156.14      3.61 o 
   2   8   3      252.56      274.66      4.17 o 
   3   8   3     1488.45     1412.36     13.31 o 
   4   8   3       52.61       54.31      2.80 o 
   5   8   3      125.62      127.37      3.61 o 
   6   8   3       11.01       16.81      2.64 o 
   7   8   3      213.94      241.58      9.51 o 
   8   8   3      530.78      507.58      9.48 o 
   9   8   3       85.83       99.37      8.32 o 
  10   8   3       43.08       29.22      8.67 o 
  11   8   3      124.84      114.20     17.83 o 
   1   9   3      122.57      161.02      4.76 o 
   2   9   3       96.36       69.38      6.34 o 
   3   9   3        9.52       16.86      2.04 o 
   4   9   3      117.77      116.11      3.92 o 
   5   9   3      265.76      270.86      5.30 o 
   6   9   3      243.82      246.47      5.52 o 
   7   9   3       21.21       20.67      3.57 o 
   8   9   3      302.04      292.08      8.97 o 
   9   9   3        2.36       -0.40      5.60 o 
  10   9   3       24.02       10.07      8.67 o 
  11   9   3        0.73       -0.56     11.48 o 
   1  10   3      461.09      426.31      6.43 o 
   2  10   3      396.35      411.71      6.72 o 
   3  10   3      299.97      315.15      5.52 o 
   4  10   3      128.58      124.67      4.17 o 
   5  10   3      505.43      571.83      8.97 o 
   6  10   3       25.91       18.29      3.22 o 
   7  10   3      223.62      230.65      7.79 o 
   8  10   3      221.44      200.60      8.11 o 
   9  10   3      201.70      206.25     10.04 o 
  10  10   3      103.58      120.23     14.84 o 
   1  11   3        0.32       -2.95      3.04 o 
   2  11   3      515.83      490.58     10.70 o 
   3  11   3      238.90      243.97      5.52 o 
   4  11   3      525.37      501.66      8.97 o 
   5  11   3       21.15       23.15      3.92 o 
   6  11   3      357.28      381.33      8.67 o 
   7  11   3       80.15       68.00      8.32 o 
   8  11   3       36.67       38.23      6.99 o 
   9  11   3       21.54       14.21      8.56 o 
  10  11   3       13.41        1.84     10.60 o 
   1  12   3       32.34       31.26      4.17 o 
   2  12   3      175.91      181.63      6.09 o 
   3  12   3       32.20       16.73      3.22 o 
   4  12   3        0.09       -2.93      3.61 o 
   5  12   3       39.06       33.94      5.55 o 
   6  12   3      123.19      122.48      8.11 o 
   7  12   3      205.27      204.54     11.28 o 
   8  12   3      136.45      143.74     11.17 o 
   9  12   3       62.90       64.42     16.25 o 
   1  13   3        6.54        7.93      3.92 o 
   2  13   3       10.55        5.32      3.80 o 
   3  13   3       94.96       73.06      5.30 o 
   4  13   3       64.96       64.60      7.53 o 
   5  13   3        0.53       -1.98      6.65 o 
   6  13   3        6.94       12.91     15.45 o 
   7  13   3       58.49       70.22     13.08 o 
   8  13   3        1.37       -5.46      7.79 o 
   9  13   3       66.36       63.66     15.66 o 
   1  14   3        0.16        4.43      4.74 o 
   2  14   3      129.74      119.58      6.43 o 
   3  14   3        2.45        5.86      5.28 o 
   4  14   3      415.83      441.19     12.52 o 
   5  14   3        1.20        5.32      7.61 o 
   6  14   3      151.99      184.32     14.27 o 
   7  14   3      107.32       94.11     11.77 o 
   8  14   3        2.79       -3.54     11.58 o 
   1  15   3        1.78        4.30      5.94 o 
   2  15   3       68.30       62.49      6.43 o 
   3  15   3        1.54        5.79      6.43 o 
   4  15   3       62.72       57.56      9.90 o 
   5  15   3       32.32       27.33     11.96 o 
   6  15   3       23.79        9.71     14.27 o 
   7  15   3       11.78        6.36     11.23 o 
   1  16   3        0.65       -1.44      6.09 o 
   2  16   3        5.02       -0.65      6.43 o 
   3  16   3       29.06       22.98      8.41 o 
   4  16   3       17.29       17.58      9.13 o 
   5  16   3      116.82      128.19     14.84 o 
   6  16   3       37.82        8.93     13.72 o 
   1  17   3        3.96       11.46     10.70 o 
   2  17   3        3.53        1.64     10.70 o 
   3  17   3       41.56       18.79     10.70 o 
   4  17   3       48.32       51.69     16.64 o 
   2   0   4     5052.99     5079.99     60.23 o 
   4   0   4       10.64        2.38      0.79 o 
   6   0   4      192.34      217.15      4.76 o 
   8   0   4        0.30        2.38      2.38 o 
  10   0   4       26.16       29.32      5.55 o 
  12   0   4        8.30       21.40      9.51 o 
   0   1   4     3973.65     3786.61     43.59 o 
   1   1   4     1152.29     1014.82      7.85 o 
   2   1   4      540.68      504.43      3.92 o 
   3   1   4      507.64      474.72      3.92 o 
   4   1   4       36.72       38.04      1.12 o 
   5   1   4        6.34        2.77      1.19 o 
   6   1   4      398.45      399.86      4.95 o 
   7   1   4       10.49       11.32      1.68 o 
   8   1   4       32.94       33.33      5.15 o 
   9   1   4      132.72      141.23      4.76 o 
  10   1   4       20.14       22.86      5.55 o 
  11   1   4        2.06        7.60      4.74 o 
  12   1   4       13.22       17.39      9.96 o 
   0   2   4     1187.53     1088.91     11.89 o 
   1   2   4      741.48      953.27      7.55 o 
   2   2   4     7673.70     7326.95     54.36 o 
   3   2   4     3749.59     3365.03     23.54 o 
   4   2   4     1115.67     1208.09     10.60 o 
   5   2   4     3146.69     3374.15     30.44 o 
   6   2   4      377.98      397.49      5.04 o 
   7   2   4      747.36      794.33      9.33 o 
   8   2   4        7.89       14.08      1.90 o 
   9   2   4       37.47       36.56      3.04 o 
  10   2   4        2.32       -0.91      3.61 o 
  11   2   4        5.14        5.21      5.71 o 
  12   2   4       87.29       78.81     11.40 o 
   0   3   4     1966.13     1814.06     19.81 o 
   1   3   4     3611.54     3594.05     26.74 o 
   2   3   4      139.38      154.40      1.98 o 
   3   3   4      262.47      299.98      2.80 o 
   4   3   4        3.58        4.82      1.12 o 
   5   3   4       24.00       15.61      1.32 o 
   6   3   4      306.86      244.98      4.76 o 
   7   3   4       49.18       76.64      3.57 o 
   8   3   4      108.60      109.11      3.22 o 
   9   3   4      160.52      178.85      4.54 o 
  10   3   4       48.90       44.91      5.52 o 
  11   3   4       63.60       63.40      7.03 o 
  12   3   4       21.75       25.84     19.42 o 
   0   4   4        7.74        3.17      1.59 o 
   1   4   4     4710.98     4402.03     36.37 o 
   2   4   4        5.06        4.36      1.12 o 
   3   4   4      899.43      856.80      7.55 o 
   4   4   4      616.33      604.25      5.86 o 
   5   4   4      499.73      418.73      4.76 o 
   6   4   4      100.79      112.54      2.48 o 
   7   4   4       93.21      104.29      3.36 o 
   8   4   4       22.61       10.98      2.24 o 
   9   4   4       19.16       12.73      2.80 o 
  10   4   4        9.28       10.77      4.17 o 
  11   4   4        3.89       27.29      9.51 o 
  12   4   4        0.63       -7.62     10.04 o 
   0   5   4      422.38      442.22      5.55 o 
   1   5   4      911.06     1030.27      8.67 o 
   2   5   4      208.36      171.49      2.48 o 
   3   5   4     1044.32     1169.26     11.10 o 
   4   5   4      925.51      861.41      8.11 o 
   5   5   4      114.02       85.20      2.24 o 
   6   5   4       10.37       14.15      1.98 o 
   7   5   4      281.21      288.48      5.15 o 
   8   5   4       52.55       46.28      2.64 o 
   9   5   4       24.96       31.07      3.36 o 
  10   5   4        6.33        8.72      6.34 o 
  11   5   4       20.53       18.70      5.86 o 
  12   5   4        9.13       28.71     10.83 o 
   0   6   4      169.68       98.27      3.96 o 
   1   6   4      768.20      675.66      6.43 o 
   2   6   4      666.78      692.12      6.74 o 
   3   6   4      667.06      579.90      6.09 o 
   4   6   4      736.69      697.41      6.99 o 
   5   6   4      942.40      977.91      9.79 o 
   6   6   4     1088.74     1020.96     19.81 o 
   7   6   4      432.34      446.45      6.65 o 
   8   6   4       55.31       53.23      4.38 o 
   9   6   4        4.49        2.18      4.76 o 
  10   6   4        5.22        6.17      6.43 o 
  11   6   4       18.21       15.85      6.12 o 
  12   6   4        3.52      -11.49     11.49 o 
   0   7   4     1202.72     1208.58     15.85 o 
   1   7   4     1330.22     1435.08     13.16 o 
   2   7   4     1149.97     1154.59     18.23 o 
   3   7   4        0.03       -1.59      1.59 o 
   4   7   4      169.21      151.77      3.36 o 
   5   7   4        3.67        0.57      1.90 o 
   6   7   4      103.59      104.89      4.76 o 
   7   7   4        1.24       -2.29      2.48 o 
   8   7   4       53.35       61.24      3.80 o 
   9   7   4        2.93       -5.60      5.60 o 
  10   7   4        9.74       13.59      7.22 o 
  11   7   4        0.12        2.78     12.68 o 
   0   8   4     3751.01     4125.02     53.89 o 
   1   8   4       51.13       57.16      2.80 o 
   2   8   4     2368.43     2470.62     24.17 o 
   3   8   4      480.08      510.66      6.74 o 
   4   8   4     1340.67     1395.27     15.01 o 
   5   8   4      127.14      131.07      3.96 o 
   6   8   4       64.49       59.10      3.04 o 
   7   8   4      102.88       88.55      3.61 o 
   8   8   4        0.66       -1.11      4.76 o 
   9   8   4        1.31       -4.34      7.93 o 
  10   8   4       21.31       28.86     13.47 o 
  11   8   4       84.00       81.83     11.23 o 
   0   9   4      123.25       72.12      4.76 o 
   1   9   4        1.76        0.97      2.48 o 
   2   9   4       73.72       69.74      2.80 o 
   3   9   4       16.96       16.08      2.04 o 
   4   9   4       48.16       50.32      5.55 o 
   5   9   4       21.56       23.67      3.96 o 
   6   9   4       62.68       76.76      3.61 o 
   7   9   4       67.11       72.29      4.74 o 
   8   9   4        6.81       11.49      5.04 o 
   9   9   4       15.45        2.96     13.47 o 
  10   9   4        0.97       15.34     10.92 o 
  11   9   4        4.56      -10.92     10.92 o 
   0  10   4     2555.50     2499.58     36.46 o 
   1  10   4       18.48       14.74      3.04 o 
   2  10   4     1266.95     1277.89     24.96 o 
   3  10   4      562.29      519.59      7.93 o 
   4  10   4       56.36       69.47      6.34 o 
   5  10   4      219.59      221.91      5.60 o 
   6  10   4       87.70       77.92      4.17 o 
   7  10   4      450.21      445.65     10.83 o 
   8  10   4        2.48        1.59      5.04 o 
   9  10   4       50.33       36.10     12.28 o 
  10  10   4        3.04        7.85     13.08 o 
   0  11   4       53.17       57.06      5.55 o 
   1  11   4      172.39      175.01      5.86 o 
   2  11   4      526.65      508.85      8.56 o 
   3  11   4      145.12      152.34      4.76 o 
   4  11   4        8.64       13.14      6.74 o 
   5  11   4       71.82       64.34      4.17 o 
   6  11   4       31.40       32.67      4.48 o 
   7  11   4       13.79       16.68      7.53 o 
   8  11   4        1.60        3.96      6.65 o 
   9  11   4       40.61       37.34     13.71 o 
  10  11   4        9.81       11.58     17.83 o 
   0  12   4        0.82       13.47      5.55 o 
   1  12   4      862.15      890.55     12.60 o 
   2  12   4       39.70       53.15     10.30 o 
   3  12   4      184.85      203.45      9.11 o 
   4  12   4      124.61      112.84      5.30 o 
   5  12   4      674.58      706.03     13.98 o 
   6  12   4      105.27      104.13     10.30 o 
   7  12   4       46.49       40.99      7.44 o 
   8  12   4        9.44       -5.62      9.11 o 
   9  12   4        0.04       10.30     12.85 o 
   0  13   4      118.29       85.59      7.93 o 
   1  13   4        8.90        4.94      5.55 o 
   2  13   4       19.26       22.19      4.17 o 
   3  13   4       22.02       25.63      4.76 o 
   4  13   4       71.59       74.60     11.10 o 
   5  13   4        2.10        4.13      5.13 o 
   6  13   4        0.60       -6.20      7.79 o 
   7  13   4        0.00        3.08     11.10 o 
   8  13   4        2.45        7.03     10.66 o 
   0  14   4        8.56       12.68      6.34 o 
   1  14   4      432.25      444.27     10.92 o 
   2  14   4       27.77       28.78      9.11 o 
   3  14   4      658.18      683.17     15.40 o 
   4  14   4        7.50        0.00      6.43 o 
   5  14   4        3.32       -9.13      9.13 o 
   6  14   4      127.37      133.99     12.56 o 
   7  14   4        7.06        9.84     10.30 o 
   8  14   4       29.65       31.58     15.79 o 
   0  15   4      174.18      191.79     13.47 o 
   1  15   4       40.79       34.87      6.16 o 
   2  15   4       45.13       43.99      6.99 o 
   3  15   4        5.31        0.03      6.28 o 
   4  15   4       30.28       33.22      8.56 o 
   5  15   4        9.25        7.30     13.47 o 
   6  15   4       14.43       35.01     13.16 o 
   7  15   4        0.15        3.51     27.74 o 
   0  16   4      136.56      139.48     14.27 o 
   1  16   4       32.72       38.97      7.79 o 
   2  16   4       86.36       81.68      8.56 o 
   3  16   4        1.58        6.70      8.00 o 
   4  16   4      178.70      192.51     13.72 o 
   5  16   4      129.50      128.32     14.44 o 
   0  17   4       61.53       58.65     12.68 o 
   1  17   4        2.37        8.32      8.41 o 
   2  17   4       41.69       43.41     10.04 o 
   3  17   4        1.57       -7.11      9.23 o 
   4  17   4       21.03       26.53     13.88 o 
   1   0   5      882.53      858.29     10.30 o 
   3   0   5     1087.18     1058.00     12.68 o 
   5   0   5      991.92     1144.39     13.47 o 
   7   0   5      839.27     1000.15     15.06 o 
   9   0   5      229.28      242.51      7.13 o 
  11   0   5      164.41      155.33     11.89 o 
   1   1   5      300.67      244.49      2.24 o 
   2   1   5     2543.25     2400.86     18.39 o 
   3   1   5      326.93      434.40      4.17 o 
   4   1   5      611.44      494.13      4.48 o 
   5   1   5      893.51      805.32      6.99 o 
   6   1   5     1215.04     1244.93     12.60 o 
   7   1   5       73.26       67.76      1.68 o 
   8   1   5     1524.89     1593.71     18.21 o 
   9   1   5        3.66        0.40      2.80 o 
  10   1   5      588.42      631.63     19.81 o 
  11   1   5       29.71       14.23      5.86 o 
  12   1   5       37.64       42.79      8.64 o 
   1   2   5       18.68       18.70      1.19 o 
   2   2   5       24.47       33.69      1.12 o 
   3   2   5      249.81      217.97      2.38 o 
   4   2   5      492.22      614.65      5.94 o 
   5   2   5        1.40        6.64      1.32 o 
   6   2   5       33.04       27.76      1.68 o 
   7   2   5        3.58        4.87      1.98 o 
   8   2   5       30.45       28.73      2.38 o 
   9   2   5      155.63      149.41      4.48 o 
  10   2   5       78.49       86.03      5.60 o 
  11   2   5       12.15        2.60      7.79 o 
  12   2   5        0.15       -1.84     10.56 o 
   1   3   5       11.85       10.10      2.38 o 
   2   3   5        0.35        1.19      1.12 o 
   3   3   5      149.74      141.88      2.24 o 
   4   3   5     2931.64     2928.27     22.65 o 
   5   3   5      387.49      445.79      5.04 o 
   6   3   5      358.49      321.81      5.04 o 
   7   3   5     1259.84     1319.68     15.13 o 
   8   3   5       63.21       46.81      2.80 o 
   9   3   5       55.12       42.10      3.22 o 
  10   3   5        3.15        0.91      3.80 o 
  11   3   5      427.54      440.86     15.40 o 
  12   3   5       90.88       80.55     13.19 o 
   1   4   5      143.78      204.47      2.80 o 
   2   4   5      208.41      227.06      2.80 o 
   3   4   5       17.96       19.94      1.59 o 
   4   4   5     2797.92     2884.54     23.80 o 
   5   4   5      295.08      313.09      3.96 o 
   6   4   5       86.83       88.91      2.48 o 
   7   4   5       31.97       29.17      2.48 o 
   8   4   5      475.08      454.52      7.29 o 
   9   4   5        1.88        7.53      2.80 o 
  10   4   5        3.07        6.06      6.74 o 
  11   4   5        0.52       -4.76     11.89 o 
  12   4   5      136.13      143.24     16.70 o 
   1   5   5      203.42      282.93      3.36 o 
   2   5   5      282.76      374.08      3.92 o 
   3   5   5       21.08       17.77      1.32 o 
   4   5   5      492.17      523.25      5.30 o 
   5   5   5      651.73      681.69      6.99 o 
   6   5   5       11.71        8.36      2.38 o 
   7   5   5      616.58      595.15      9.51 o 
   8   5   5        3.65        1.06      2.48 o 
   9   5   5     1889.93     2007.98     35.42 o 
  10   5   5        6.71       16.19      7.53 o 
  11   5   5      122.55      115.58      9.96 o 
  12   5   5        3.72       -2.89     12.56 o 
   1   6   5       58.50       38.47      1.68 o 
   2   6   5      251.16      279.79      3.92 o 
   3   6   5       17.85        9.54      1.98 o 
   4   6   5       16.35       14.86      1.98 o 
   5   6   5       12.32       15.85      1.90 o 
   6   6   5      367.51      362.90      5.30 o 
   7   6   5      169.64      166.43      3.80 o 
   8   6   5        1.63        7.13      3.80 o 
   9   6   5       45.90       59.12      6.28 o 
  10   6   5       22.42       19.31     15.06 o 
  11   6   5        5.36        8.88     12.68 o 
  12   6   5        0.61       21.79     22.98 o 
   1   7   5     1229.95     1424.43     12.29 o 
   2   7   5      271.03      320.63      4.17 o 
   3   7   5     1497.21     1438.64     13.71 o 
   4   7   5     1228.62     1297.65     13.09 o 
   5   7   5      126.54      122.46      3.04 o 
   6   7   5      471.56      434.52      6.43 o 
   7   7   5      492.69      520.81      8.11 o 
   8   7   5      117.69      112.35      4.76 o 
   9   7   5        0.43        5.34      6.43 o 
  10   7   5       51.55       49.73      8.91 o 
  11   7   5       42.68       35.35     10.08 o 
   1   8   5      292.77      261.31      6.74 o 
   2   8   5       30.72       24.76      2.48 o 
   3   8   5      410.49      449.24     11.10 o 
   4   8   5       68.57       75.79      3.36 o 
   5   8   5      258.53      240.93      5.04 o 
   6   8   5       95.70       84.24      3.61 o 
   7   8   5      350.93      366.10      7.43 o 
   8   8   5        1.99        1.95      4.17 o 
   9   8   5       69.83       71.99      8.97 o 
  10   8   5       12.35       19.55      9.21 o 
  11   8   5      118.63      137.45     41.21 o 
   1   9   5       37.50       46.53      2.80 o 
   2   9   5        8.00        7.31      2.48 o 
   3   9   5        5.84       -0.70      2.48 o 
   4   9   5        5.01       -1.19      4.36 o 
   5   9   5      410.94      426.62      6.99 o 
   6   9   5      753.15      742.58     11.21 o 
   7   9   5      116.29      134.99      5.86 o 
   8   9   5      648.68      638.91     18.62 o 
   9   9   5       11.15        4.87      7.61 o 
  10   9   5      223.11      200.53     15.04 o 
  11   9   5        1.08      -12.95     12.95 o 
   1  10   5      388.93      380.02      7.53 o 
   2  10   5       63.60       52.88      6.34 o 
   3  10   5      266.47      287.26      5.71 o 
   4  10   5      112.61      100.22      5.55 o 
   5  10   5       74.98       75.19      4.17 o 
   6  10   5        7.24        5.73      7.93 o 
   7  10   5        4.82        2.42      5.30 o 
   8  10   5       51.99       43.44      6.28 o 
   9  10   5      106.60      109.09     11.89 o 
  10  10   5       65.22       63.52     12.46 o 
   1  11   5      203.76      211.21      5.60 o 
   2  11   5       25.11       22.59      3.36 o 
   3  11   5      176.65      173.22      4.95 o 
   4  11   5      456.72      479.84      8.67 o 
   5  11   5      735.00      797.68     12.33 o 
   6  11   5       31.26       29.99      5.30 o 
   7  11   5        5.18       -0.12      5.52 o 
   8  11   5       36.56       37.43      8.35 o 
   9  11   5       93.29      113.29     13.16 o 
  10  11   5       77.45       86.05     30.51 o 
   1  12   5      398.18      389.53      8.41 o 
   2  12   5      262.22      248.15      6.28 o 
   3  12   5        8.75        9.06      5.15 o 
   4  12   5      128.93      140.39      6.16 o 
   5  12   5      317.57      314.18      9.48 o 
   6  12   5       84.80       72.55      7.93 o 
   7  12   5       23.40       30.00      8.35 o 
   8  12   5      126.85      154.78     13.09 o 
   9  12   5        0.17       15.91     10.83 o 
   1  13   5       79.13       88.94      5.86 o 
   2  13   5      246.46      242.21      6.85 o 
   3  13   5      155.91      172.90      6.99 o 
   4  13   5        2.38        5.41      4.54 o 
   5  13   5       60.03       59.22     19.02 o 
   6  13   5       11.26        6.42      8.32 o 
   7  13   5      494.26      491.59     20.61 o 
   8  13   5       16.86       31.37     13.91 o 
   1  14   5       52.72       48.31      6.28 o 
   2  14   5       23.99       12.59      4.95 o 
   3  14   5        4.66        2.72      7.13 o 
   4  14   5      301.09      285.30     12.38 o 
   5  14   5       37.55       40.57      9.33 o 
   6  14   5       38.28       28.67     10.41 o 
   7  14   5       15.03        0.02     11.40 o 
   1  15   5      100.46      133.06     26.55 o 
   2  15   5      151.61      140.60     10.36 o 
   3  15   5        1.40        8.23      7.22 o 
   4  15   5       15.94       14.44      9.90 o 
   5  15   5      116.31      105.95     13.87 o 
   6  15   5        0.32       -1.56     17.13 o 
   1  16   5       15.54       17.60      8.00 o 
   2  16   5       15.95       17.46      7.55 o 
   3  16   5        2.95        4.85      8.91 o 
   4  16   5        2.45        5.05     10.30 o 
   5  16   5       12.78       20.52     11.40 o 
   1  17   5        2.07       -0.98      9.48 o 
   2  17   5        0.04       -9.70      9.70 o 
   3  17   5       61.17       72.65     13.16 o 
   0   0   6     3176.65     3059.09     51.51 o 
   2   0   6        4.40        9.51      1.59 o 
   4   0   6      163.35      141.07      3.96 o 
   6   0   6       57.92       41.21      1.59 o 
   8   0   6      396.34      410.52      8.72 o 
  10   0   6       19.37        7.93      7.93 o 
  12   0   6        0.81        6.34     11.89 o 
   0   1   6     6864.71     6746.64     75.29 o 
   1   1   6     1774.03     1554.12     12.33 o 
   2   1   6      412.10      368.92      3.36 o 
   3   1   6     1413.53     1224.98     10.60 o 
   4   1   6       21.05        4.36      1.12 o 
   5   1   6     2870.68     2871.97     23.52 o 
   6   1   6      890.12     1003.97      9.70 o 
   7   1   6      527.44      542.97      8.72 o 
   8   1   6      171.18      154.17      3.92 o 
   9   1   6       32.47       31.44      3.17 o 
  10   1   6      127.43      118.85      7.91 o 
  11   1   6       51.00       60.65     13.47 o 
  12   1   6      173.56      170.06     24.71 o 
   0   2   6     1704.44     1827.53     20.61 o 
   1   2   6      422.01      403.97      3.61 o 
   2   2   6        0.82        1.98      1.12 o 
   3   2   6      199.01      221.17      2.48 o 
   4   2   6       95.13       79.26      1.68 o 
   5   2   6      455.52      445.80      4.48 o 
   6   2   6      638.52      720.47      8.11 o 
   7   2   6      111.22      121.12      3.04 o 
   8   2   6        9.71       11.28      3.17 o 
   9   2   6        0.11        2.77      2.80 o 
  10   2   6       29.82       22.11      5.30 o 
  11   2   6       15.91       20.49      7.55 o 
  12   2   6       34.28       18.07      7.91 o 
   0   3   6     3583.79     3590.07     38.83 o 
   1   3   6      169.38      156.16      2.38 o 
   2   3   6     3785.85     3429.04     25.46 o 
   3   3   6      374.06      361.49      3.61 o 
   4   3   6       81.97      136.74      2.24 o 
   5   3   6      509.80      550.93      8.72 o 
   6   3   6     1368.37     1348.19     13.72 o 
   7   3   6        0.28        2.04      1.90 o 
   8   3   6       89.45       91.74      4.36 o 
   9   3   6        2.53        6.02      3.57 o 
  10   3   6      133.24      144.20     18.23 o 
  11   3   6       28.62       20.63      8.18 o 
  12   3   6       98.49       58.97     10.04 o 
   0   4   6      133.10      184.65      3.96 o 
   1   4   6     3590.09     3812.27     28.86 o 
   2   4   6       66.55       92.33      1.68 o 
   3   4   6     1776.58     1912.39     15.13 o 
   4   4   6      694.40      697.76      6.43 o 
   5   4   6      123.10       86.34      1.90 o 
   6   4   6       31.52       36.96      2.24 o 
   7   4   6        0.52        1.19      3.57 o 
   8   4   6        2.54        1.85      2.48 o 
   9   4   6      129.14      137.61      5.86 o 
  10   4   6       32.66       40.65      5.71 o 
  11   4   6        8.47        7.85      8.35 o 
  12   4   6        5.41       11.47     12.28 o 
   0   5   6      482.25      458.86      6.34 o 
   1   5   6       30.55       43.59      1.68 o 
   2   5   6     2202.05     2361.32     19.05 o 
   3   5   6      311.70      303.53      3.36 o 
   4   5   6     5453.32     5326.13     42.65 o 
   5   5   6       50.45       49.37      2.38 o 
   6   5   6        4.62        2.77      1.68 o 
   7   5   6       21.10       16.34      1.90 o 
   8   5   6      609.67      649.96     10.09 o 
   9   5   6        1.82       -2.38      4.48 o 
  10   5   6      157.32      148.95      9.33 o 
  11   5   6       41.49       13.23      8.18 o 
  12   5   6        5.54        6.51     11.23 o 
   0   6   6      713.16     1019.17     13.47 o 
   1   6   6      948.35      954.88      8.67 o 
   2   6   6      365.23      389.52      4.48 o 
   3   6   6        8.43        4.76      2.38 o 
   4   6   6      377.83      322.53      9.11 o 
   5   6   6        2.59        2.26      1.90 o 
   6   6   6       95.80       97.48      3.04 o 
   7   6   6        0.59        1.32      2.48 o 
   8   6   6      266.49      266.59      7.43 o 
   9   6   6       12.62       19.81      6.16 o 
  10   6   6        6.42       12.11      7.61 o 
  11   6   6       14.39       13.62     13.16 o 
   0   7   6     1931.77     1921.84     22.98 o 
   1   7   6     1532.89     1489.52     12.33 o 
   2   7   6     1677.87     1810.83     16.64 o 
   3   7   6      764.23      687.42      7.55 o 
   4   7   6      447.41      463.28      5.86 o 
   5   7   6      112.64      122.47      3.36 o 
   6   7   6      250.28      250.44     10.30 o 
   7   7   6      199.47      216.18      4.95 o 
   8   7   6      827.09      839.06     15.61 o 
   9   7   6        5.18        4.79      6.65 o 
  10   7   6       46.92       45.67      9.90 o 
  11   7   6        6.37       18.47     12.68 o 
   0   8   6       17.33        7.93      3.17 o 
   1   8   6       20.40       38.06      2.24 o 
   2   8   6      983.08     1035.72     10.47 o 
   3   8   6        4.28        8.81      2.77 o 
   4   8   6      120.27      117.82      3.22 o 
   5   8   6       94.04       89.98      3.61 o 
   6   8   6      390.82      364.21      6.72 o 
   7   8   6       12.40       10.91      4.76 o 
   8   8   6       48.78       35.61      4.74 o 
   9   8   6        8.83        3.93     11.49 o 
  10   8   6       27.13       18.34      9.51 o 
  11   8   6       11.32       12.28     10.09 o 
   0   9   6      266.70      309.08      7.13 o 
   1   9   6      633.99      659.82      7.85 o 
   2   9   6      368.56      396.02      6.43 o 
   3   9   6      408.61      412.04      6.43 o 
   4   9   6      569.31      563.73      7.79 o 
   5   9   6     2156.35     2237.66     26.34 o 
   6   9   6      661.23      670.74     14.27 o 
   7   9   6      354.74      392.34      9.13 o 
   8   9   6      236.58      224.89      8.67 o 
   9   9   6       23.15       15.06      7.29 o 
  10   9   6      146.12      146.35     13.71 o 
   0  10   6     1230.52     1330.62     20.61 o 
   1  10   6       25.16       18.40      3.04 o 
   2  10   6       13.54       19.37      4.76 o 
   3  10   6       47.91       57.59      3.61 o 
   4  10   6      514.05      537.13      9.23 o 
   5  10   6       23.53       29.75      6.74 o 
   6  10   6       54.15       49.79      4.48 o 
   7  10   6        0.10       -3.17      6.74 o 
   8  10   6       69.36       65.83      8.50 o 
   9  10   6       18.42       11.89     10.09 o 
  10  10   6       48.88       46.44     11.87 o 
   0  11   6     2837.94     2726.24     44.38 o 
   1  11   6       84.05       75.97     10.30 o 
   2  11   6       16.60       22.90      3.96 o 
   3  11   6      632.86      682.93     10.09 o 
   4  11   6      913.39      880.27     15.06 o 
   5  11   6       39.42       37.10      4.74 o 
   6  11   6      398.90      397.17     17.04 o 
   7  11   6        0.07       -0.30      8.32 o 
   8  11   6      180.59      172.39     13.87 o 
   9  11   6        3.60        9.51     10.09 o 
   0  12   6      135.35      172.77      8.72 o 
   1  12   6      118.98      121.08      5.60 o 
   2  12   6      338.31      318.58      7.93 o 
   3  12   6      138.53      133.02      4.95 o 
   4  12   6       98.99       93.24      6.43 o 
   5  12   6        4.03       -2.42      7.53 o 
   6  12   6      178.41      185.21      8.91 o 
   7  12   6        9.67        4.96      7.53 o 
   8  12   6       28.74       28.35     34.87 o 
   9  12   6        0.26        1.66     11.61 o 
   0  13   6       41.51       48.34      7.93 o 
   1  13   6      153.88      138.13      6.99 o 
   2  13   6     1560.04     1633.53     26.05 o 
   3  13   6       97.09      101.06     13.47 o 
   4  13   6       19.46       31.61      6.28 o 
   5  13   6        3.80        3.17     10.30 o 
   6  13   6      655.73      647.75     19.35 o 
   7  13   6        1.93       15.63      9.91 o 
   8  13   6        1.51        3.46     11.40 o 
   0  14   6      112.95      103.03     11.89 o 
   1  14   6       81.83       88.74     14.27 o 
   2  14   6       43.68       45.98      6.65 o 
   3  14   6       34.64       49.40      8.00 o 
   4  14   6       21.62       19.02      7.29 o 
   5  14   6        0.17        4.76      8.97 o 
   6  14   6       68.75       67.61     10.56 o 
   7  14   6        0.12      -12.31     12.31 o 
   0  15   6      588.24      647.48     22.98 o 
   1  15   6      241.19      203.96     11.17 o 
   2  15   6        0.24        6.57      8.67 o 
   3  15   6        9.21        0.91      7.22 o 
   4  15   6      140.47      141.47     16.64 o 
   5  15   6       17.29       17.71     12.74 o 
   6  15   6       12.18       10.45     12.12 o 
   0  16   6       52.92       35.66     10.30 o 
   1  16   6        3.89       -1.80      9.13 o 
   2  16   6       41.07       40.96     11.89 o 
   3  16   6        1.61       -7.63     14.66 o 
   4  16   6       55.30       51.25     13.52 o 
   5  16   6       31.58       45.50     14.96 o 
   0  17   6        4.12      -16.64     18.23 o 
   1  17   6       94.86       97.36     10.04 o 
   2  17   6       87.35      102.38     21.00 o 
   1   0   7    13375.33    14693.94    161.67 o 
   3   0   7      195.35      137.10      3.17 o 
   5   0   7     8931.01     9273.16    113.33 o 
   7   0   7       55.54       62.61      1.59 o 
   9   0   7      943.75      966.07     24.57 o 
  11   0   7        4.09        6.34     10.30 o 
   1   1   7     1027.48     1110.64      9.79 o 
   2   1   7       29.71       39.27      1.19 o 
   3   1   7       48.48       50.72      1.32 o 
   4   1   7      179.28      156.14      2.80 o 
   5   1   7      328.42      385.17      4.48 o 
   6   1   7       15.49        4.45      1.19 o 
   7   1   7        5.86        3.96      1.68 o 
   8   1   7       66.46       79.40      2.48 o 
   9   1   7      292.56      312.83      7.85 o 
  10   1   7       14.59        4.36      5.04 o 
  11   1   7       20.51       17.91      9.23 o 
  12   1   7       23.76       27.59      9.13 o 
   1   2   7     7029.67     7030.87     50.99 o 
   2   2   7      130.91      167.70      3.57 o 
   3   2   7     3122.91     3445.11     24.93 o 
   4   2   7        2.02        2.77      1.12 o 
   5   2   7      780.76      790.96      7.29 o 
   6   2   7      333.36      332.09      4.48 o 
   7   2   7     2603.06     2622.57     27.60 o 
   8   2   7      936.06      940.35     11.21 o 
   9   2   7        0.72        0.26      3.22 o 
  10   2   7      355.41      360.22     11.48 o 
  11   2   7      621.82      618.99     31.70 o 
  12   2   7        0.06       -6.03      9.23 o 
   1   3   7      339.78      357.03      3.36 o 
   2   3   7      334.63      380.45      3.96 o 
   3   3   7      157.81      152.65      3.57 o 
   4   3   7      351.40      355.38      4.17 o 
   5   3   7      291.40      236.58      3.36 o 
   6   3   7      602.44      660.27     11.10 o 
   7   3   7      376.00      413.26      6.43 o 
   8   3   7       58.03       55.15      3.57 o 
   9   3   7        0.04        3.65      2.64 o 
  10   3   7      179.38      180.88     10.04 o 
  11   3   7       99.23       81.38     10.25 o 
  12   3   7        4.19       -1.87      8.67 o 
   1   4   7     3858.56     4042.53     31.57 o 
   2   4   7     1591.29     1705.66     13.72 o 
   3   4   7     1982.32     1967.41     15.69 o 
   4   4   7     3633.48     3569.62     28.26 o 
   5   4   7     1044.98     1062.09      9.79 o 
   6   4   7     1282.47     1377.18     14.65 o 
   7   4   7      141.42      146.34      4.17 o 
   8   4   7      424.60      475.12      8.97 o 
   9   4   7      905.14      890.54     20.17 o 
  10   4   7      190.82      205.54      9.09 o 
  11   4   7      154.19      156.96     12.56 o 
  12   4   7      136.41      144.24     14.64 o 
   1   5   7       35.79       24.97      1.68 o 
   2   5   7        0.57       -0.79      1.98 o 
   3   5   7      803.25      835.19      7.79 o 
   4   5   7       20.03       24.01      2.38 o 
   5   5   7      411.52      402.61      5.04 o 
   6   5   7      317.20      326.16      4.48 o 
   7   5   7       82.26       66.81      3.61 o 
   8   5   7       75.68       72.55      5.55 o 
   9   5   7      204.84      224.35     10.09 o 
  10   5   7       84.27       76.02      8.56 o 
  11   5   7        6.23        4.23     11.10 o 
   1   6   7     1448.29     1360.35     11.77 o 
   2   6   7        1.28       -1.68      1.68 o 
   3   6   7     3180.39     3523.84     28.30 o 
   4   6   7      260.02      324.53      4.48 o 
   5   6   7      511.06      506.43      6.72 o 
   6   6   7      656.83      649.87      8.41 o 
   7   6   7       24.28       17.86      2.38 o 
   8   6   7      216.74      187.96      6.99 o 
   9   6   7      996.69     1003.00     25.52 o 
  10   6   7       71.04       61.58     10.66 o 
  11   6   7       20.67       16.88     11.04 o 
   1   7   7        0.03        1.59      1.68 o 
   2   7   7       77.64       88.76      2.80 o 
   3   7   7      220.69      216.02      3.61 o 
   4   7   7       34.34       41.35      2.38 o 
   5   7   7       84.27       84.28      5.15 o 
   6   7   7        2.38        1.32      2.48 o 
   7   7   7      412.05      429.61      7.79 o 
   8   7   7       10.66        3.92      5.94 o 
   9   7   7        1.66       -1.45      8.00 o 
  10   7   7       10.84        3.15      8.93 o 
  11   7   7       12.11       11.20     13.89 o 
   1   8   7      546.02      609.52      7.29 o 
   2   8   7      196.88      207.73      5.55 o 
   3   8   7     4062.79     4170.82     38.94 o 
   4   8   7      154.82      151.42      6.34 o 
   5   8   7        4.50        9.91      2.80 o 
   6   8   7        3.74        2.38      2.80 o 
   7   8   7     1372.33     1470.79     21.21 o 
   8   8   7       98.16       89.48      7.13 o 
   9   8   7       18.19       13.87      8.97 o 
  10   8   7      120.22      105.71     10.55 o 
  11   8   7      463.38      494.07     37.64 o 
   1   9   7      224.83      210.25      6.34 o 
   2   9   7       46.04       50.48      3.36 o 
   3   9   7      113.72      103.05      4.48 o 
   4   9   7        9.50       12.16      2.64 o 
   5   9   7       13.23        7.85      5.15 o 
   6   9   7        7.01        2.38      3.92 o 
   7   9   7      199.84      214.70      7.22 o 
   8   9   7       68.74       69.33      8.00 o 
   9   9   7        1.42        5.66      7.55 o 
  10   9   7       13.59       -9.82      9.82 o 
   1  10   7     1784.95     1826.20     19.89 o 
   2  10   7      185.92      176.37      8.72 o 
   3  10   7        0.99        3.57      4.36 o 
   4  10   7        0.33        0.53      3.17 o 
   5  10   7     2161.37     2315.16     28.88 o 
   6  10   7       48.71       25.28      4.95 o 
   7  10   7        0.64        0.09      5.15 o 
   8  10   7       34.45       35.98      9.79 o 
   9  10   7      409.82      431.56     18.77 o 
  10  10   7       53.70       77.14     13.98 o 
   1  11   7      147.19      155.74      5.60 o 
   2  11   7       25.70       27.04      3.92 o 
   3  11   7       49.79       53.30      4.17 o 
   4  11   7      382.22      375.81     13.47 o 
   5  11   7       85.26       83.57      5.86 o 
   6  11   7      227.69      227.17      9.13 o 
   7  11   7       28.10       23.38      8.15 o 
   8  11   7       12.01       16.21      9.23 o 
   9  11   7        9.16        8.20     10.27 o 
   1  12   7      757.75      733.95     12.33 o 
   2  12   7      110.59      113.35      6.16 o 
   3  12   7      381.53      393.98      9.23 o 
   4  12   7        9.02       -4.29      4.74 o 
   5  12   7       99.17      106.99      6.85 o 
   6  12   7      206.99      192.11      9.23 o 
   7  12   7      613.86      611.30     22.55 o 
   8  12   7      194.98      228.74     46.76 o 
   1  13   7        0.51       -3.38      5.30 o 
   2  13   7       61.51       44.43      6.09 o 
   3  13   7       45.29       39.27      5.60 o 
   4  13   7       16.02       17.64      6.43 o 
   5  13   7        6.21        0.94      7.55 o 
   6  13   7        7.71       16.08      7.64 o 
   7  13   7        8.45       22.21     19.81 o 
   8  13   7        8.86      -11.38     15.22 o 
   1  14   7      353.77      354.93     13.47 o 
   2  14   7       48.11       49.87      8.35 o 
   3  14   7      165.00      164.14     10.60 o 
   4  14   7      279.02      287.58     13.72 o 
   5  14   7      204.04      203.68     13.52 o 
   6  14   7       22.20       34.05     10.19 o 
   7  14   7      161.23      156.38     26.55 o 
   1  15   7       84.89       78.70      9.91 o 
   2  15   7       76.10       88.34     11.48 o 
   3  15   7       18.39       22.59      8.41 o 
   4  15   7        8.37       13.18     11.96 o 
   5  15   7        7.16       -0.54     21.40 o 
   6  15   7       13.03       16.92     13.63 o 
   1  16   7      137.43      142.65     14.09 o 
   2  16   7        0.00       -9.13      9.13 o 
   3  16   7       45.99       32.33     11.81 o 
   4  16   7        5.73        9.08     13.76 o 
   1  17   7      183.01      170.33     25.76 o 
   0   0   8    11748.90    11831.39    197.34 o 
   2   0   8        1.21        3.17      1.59 o 
   4   0   8     1689.44     1707.07     21.40 o 
   6   0   8      667.97      679.18     11.10 o 
   8   0   8      378.22      355.84     11.89 o 
  10   0   8       90.76       80.04     10.30 o 
  12   0   8      271.73      288.47     26.95 o 
   0   1   8     2730.55     3012.33     34.87 o 
   1   1   8      862.55      794.16      7.29 o 
   2   1   8     1512.77     1699.39     13.65 o 
   3   1   8     2078.07     2149.48     18.23 o 
   4   1   8     1208.15     1258.54     11.77 o 
   5   1   8      121.25      138.30      3.04 o 
   6   1   8     1484.15     1584.63     16.25 o 
   7   1   8        1.33        4.76      1.68 o 
   8   1   8      736.06      742.53     22.59 o 
   9   1   8       13.44       15.94      4.95 o 
  10   1   8      128.53      136.33      8.41 o 
  11   1   8        1.12        3.72      6.43 o 
  12   1   8       34.26       28.61     10.47 o 
   0   2   8      537.17      695.82      8.72 o 
   1   2   8      364.96      347.15      3.92 o 
   2   2   8     8460.92     8365.60     66.82 o 
   3   2   8     2406.35     2310.19     17.37 o 
   4   2   8        4.96        4.08      1.59 o 
   5   2   8      687.06      705.06      9.11 o 
   6   2   8     2007.28     2163.80     22.98 o 
   7   2   8      565.06      584.35      6.99 o 
   8   2   8      160.40      135.92      3.36 o 
   9   2   8       10.10        8.30      9.11 o 
  10   2   8      125.10      135.10      9.23 o 
  11   2   8       25.58       10.27      7.79 o 
  12   2   8      284.51      285.46     22.23 o 
   0   3   8      619.41      629.25      8.72 o 
   1   3   8     2557.58     2642.25     20.15 o 
   2   3   8     2129.13     1991.87     15.34 o 
   3   3   8      393.28      413.80      4.17 o 
   4   3   8      601.59      671.19      6.43 o 
   5   3   8        4.00        3.57      1.68 o 
   6   3   8     2288.32     2391.68     22.96 o 
   7   3   8       48.35       52.80      2.64 o 
   8   3   8       26.77       20.59      2.80 o 
   9   3   8       13.23       11.85      5.52 o 
  10   3   8      122.31      139.15     30.91 o 
  11   3   8        5.67        3.40      9.48 o 
  12   3   8      119.85      110.68     12.60 o 
   0   4   8     6580.51     6963.00     72.12 o 
   1   4   8     2791.87     2774.95     22.33 o 
   2   4   8     2988.94     3152.55     23.77 o 
   3   4   8      157.51      132.98      2.77 o 
   4   4   8     2746.41     2958.42     23.77 o 
   5   4   8      339.22      314.42      4.17 o 
   6   4   8      510.84      528.21      6.72 o 
   7   4   8       10.57        5.55      2.38 o 
   8   4   8      242.15      258.77      7.53 o 
   9   4   8       41.03       31.78      5.52 o 
  10   4   8      297.50      287.38     22.19 o 
  11   4   8        3.52        0.17      8.64 o 
   0   5   8      453.27      417.65      7.13 o 
   1   5   8      509.42      586.46      6.16 o 
   2   5   8      504.14      534.96      5.60 o 
   3   5   8       62.86       42.00      2.38 o 
   4   5   8     3395.86     3345.27     28.00 o 
   5   5   8       17.02       21.97      1.98 o 
   6   5   8       55.99       38.55      2.48 o 
   7   5   8       94.02      107.45      3.61 o 
   8   5   8      447.70      447.46     10.47 o 
   9   5   8       16.81       19.14      9.51 o 
  10   5   8      111.53      104.76      8.76 o 
  11   5   8        1.15        2.74      9.13 o 
   0   6   8     4849.90     5318.54     61.02 o 
   1   6   8      890.01      760.13      8.11 o 
   2   6   8     1789.65     1914.81     16.22 o 
   3   6   8      658.82      668.01      6.99 o 
   4   6   8     4188.53     4392.68     36.97 o 
   5   6   8      461.89      498.06      6.43 o 
   6   6   8        4.42       -0.57      1.90 o 
   7   6   8      181.00      187.68      5.28 o 
   8   6   8      726.12      750.62     18.23 o 
   9   6   8        0.48       -1.81     15.45 o 
  10   6   8      131.53      115.71     10.55 o 
  11   6   8        3.68        1.12     12.29 o 
   0   7   8      235.62      217.94      5.55 o 
   1   7   8     1125.94     1203.78     10.92 o 
   2   7   8     1479.28     1686.07     15.13 o 
   3   7   8      269.98      288.48      4.48 o 
   4   7   8       36.39       35.06      2.48 o 
   5   7   8       41.96       30.31      2.48 o 
   6   7   8       36.20       33.02      3.04 o 
   7   7   8        1.61       -1.95      3.96 o 
   8   7   8      183.37      196.66      8.91 o 
   9   7   8        0.12      -11.10     11.10 o 
  10   7   8       82.27       69.60     15.85 o 
  11   7   8        1.51        8.24     15.34 o 
   0   8   8       87.53       90.35      4.76 o 
   1   8   8      164.14      189.12      4.17 o 
   2   8   8     4781.31     5001.36     46.47 o 
   3   8   8      303.55      288.51      5.60 o 
   4   8   8      127.72      133.57      3.92 o 
   5   8   8       12.89       17.74      2.64 o 
   6   8   8      316.50      279.81      8.32 o 
   7   8   8      190.06      178.91      6.16 o 
   8   8   8      129.72      121.69      7.61 o 
   9   8   8        0.10       -7.77      7.77 o 
  10   8   8      161.41      159.09     19.02 o 
   0   9   8     1245.06     1155.48     19.81 o 
   1   9   8      355.31      356.41     14.27 o 
   2   9   8      157.43      175.19      4.74 o 
   3   9   8      315.46      329.47      9.11 o 
   4   9   8        6.15        5.76      3.04 o 
   5   9   8      112.66      102.26      4.48 o 
   6   9   8       47.60       49.04      4.76 o 
   7   9   8       56.60       58.86      5.94 o 
   8   9   8       37.23       22.28     23.38 o 
   9   9   8        2.98        7.60      9.51 o 
  10   9   8      107.88      111.71     29.72 o 
   0  10   8     4451.03     4653.62     68.16 o 
   1  10   8       17.99       21.37      5.55 o 
   2  10   8       69.59       70.95      3.92 o 
   3  10   8      837.80      879.25     13.41 o 
   4  10   8      881.58      873.11     13.16 o 
   5  10   8       54.28       55.68      4.74 o 
   6  10   8       49.26       49.55      5.55 o 
   7  10   8      274.83      273.82     10.66 o 
   8  10   8       62.56       69.13     27.34 o 
   9  10   8        3.35        5.10     20.21 o 
   0  11   8      548.06      510.38     13.47 o 
   1  11   8      203.96      248.22      6.72 o 
   2  11   8        9.52        3.80      4.17 o 
   3  11   8        4.66       10.88      4.17 o 
   4  11   8      173.21      166.17     18.23 o 
   5  11   8       28.17       19.81      5.60 o 
   6  11   8        5.19        0.00      5.04 o 
   7  11   8       12.50        9.44      9.67 o 
   8  11   8       45.66       39.27     11.89 o 
   9  11   8        4.58        0.00     11.77 o 
   0  12   8       59.40       47.55      7.13 o 
   1  12   8      218.67      212.17      7.55 o 
   2  12   8      461.60      508.45     11.48 o 
   3  12   8       17.41        8.84      5.52 o 
   4  12   8        3.40       -2.09      5.30 o 
   5  12   8      268.16      272.56     15.85 o 
   6  12   8      264.21      286.54     12.18 o 
   7  12   8       21.89       -1.89     18.62 o 
   8  12   8       78.13       74.76     10.83 o 
   0  13   8        0.09       -0.79      7.93 o 
   1  13   8        0.23       -3.67      6.09 o 
   2  13   8      368.57      371.51     11.21 o 
   3  13   8       64.01       43.39      7.93 o 
   4  13   8       14.32        8.86      7.13 o 
   5  13   8       12.65       27.30      8.11 o 
   6  13   8      370.11      420.21     18.23 o 
   7  13   8        5.46        3.71      9.96 o 
   0  14   8       12.97       25.36     10.30 o 
   1  14   8      224.02      195.92     10.83 o 
   2  14   8      414.40      434.04     15.06 o 
   3  14   8      234.38      216.48     10.83 o 
   4  14   8       16.82       15.06      8.72 o 
   5  14   8       21.52       10.91     11.89 o 
   6  14   8      429.34      458.24     22.08 o 
   0  15   8      220.09      180.69     17.44 o 
   1  15   8       19.76       23.03      9.79 o 
   2  15   8        1.78       20.21      9.53 o 
   3  15   8       19.24       -0.02      8.91 o 
   4  15   8      213.68      231.00     16.76 o 
   5  15   8       12.61        3.70      9.21 o 
   0  16   8      495.26      519.89     26.95 o 
   1  16   8       23.75       33.47     11.73 o 
   2  16   8       27.66       28.39     10.92 o 
   3  16   8       23.84       38.33     13.09 o 
   1   0   9        4.17        4.76      1.59 o 
   3   0   9        3.10        3.96      1.59 o 
   5   0   9        6.25        7.13      3.17 o 
   7   0   9        4.11        5.55      3.17 o 
   9   0   9       54.13       41.21      7.93 o 
  11   0   9       12.94       -5.55     15.06 o 
   1   1   9       63.55       54.77      1.90 o 
   2   1   9       39.70       15.06      1.12 o 
   3   1   9       51.08       60.88      1.59 o 
   4   1   9      551.75      546.44      6.72 o 
   5   1   9     3796.21     3850.54     38.92 o 
   6   1   9      507.43      563.41      6.99 o 
   7   1   9      431.30      417.05      6.99 o 
   8   1   9      874.89      951.96     16.70 o 
   9   1   9      326.44      330.05     10.04 o 
  10   1   9      351.44      365.19     14.22 o 
  11   1   9        5.83        1.77      9.70 o 
   1   2   9       11.82       20.28      1.68 o 
   2   2   9        1.32       -1.32      1.32 o 
   3   2   9       47.86       50.35      1.68 o 
   4   2   9       13.18       15.10      1.68 o 
   5   2   9       41.73       37.83      1.90 o 
   6   2   9      165.44      159.50      4.76 o 
   7   2   9        0.12        1.32      2.48 o 
   8   2   9       70.51       52.10      4.17 o 
   9   2   9       27.05       31.77      4.76 o 
  10   2   9       16.45        5.96      7.77 o 
  11   2   9       10.66        9.42     10.04 o 
   1   3   9      488.74      469.97      5.04 o 
   2   3   9     1820.57     1755.35     14.78 o 
   3   3   9     2119.89     2248.21     18.77 o 
   4   3   9      636.79      611.50      6.74 o 
   5   3   9      341.09      335.29      4.74 o 
   6   3   9      773.43      795.78      9.53 o 
   7   3   9     2038.59     2042.86     24.92 o 
   8   3   9       38.33       38.83      3.80 o 
   9   3   9       22.92       29.59      4.54 o 
  10   3   9       11.65       13.84     10.70 o 
  11   3   9      498.07      511.32     23.92 o 
   1   4   9        4.05        3.24      3.17 o 
   2   4   9       80.08      104.34      3.57 o 
   3   4   9       27.58       13.66      1.68 o 
   4   4   9      307.13      301.61      4.36 o 
   5   4   9        0.65        0.68      1.98 o 
   6   4   9        1.48        2.77      2.24 o 
   7   4   9       15.32       14.76      2.48 o 
   8   4   9      114.78      126.37      5.86 o 
   9   4   9       11.41       17.44      6.09 o 
  10   4   9       44.10       29.95     17.44 o 
  11   4   9        0.07       -8.11      8.11 o 
   1   5   9     2283.09     2376.43     19.59 o 
   2   5   9     1054.91     1198.39     10.36 o 
   3   5   9     1598.21     1591.33     13.72 o 
   4   5   9      150.15      161.35      3.57 o 
   5   5   9     2233.59     2254.30     19.61 o 
   6   5   9      263.69      265.62      5.30 o 
   7   5   9        0.89        0.79      3.17 o 
   8   5   9      129.47      125.24      8.32 o 
   9   5   9     1826.23     1920.15     48.97 o 
  10   5   9        0.11       -7.61      7.61 o 
  11   5   9        0.75       13.21      9.67 o 
   1   6   9       91.85       68.39      3.17 o 
   2   6   9       44.03       47.24      2.24 o 
   3   6   9       33.59       30.20      2.24 o 
   4   6   9        0.83        0.45      5.15 o 
   5   6   9       36.17       38.53      2.48 o 
   6   6   9        7.17        6.45      1.90 o 
   7   6   9       28.90       32.79      7.13 o 
   8   6   9        9.20        4.47     13.47 o 
   9   6   9       10.93       11.94      8.35 o 
  10   6   9       15.90       16.76     13.09 o 
  11   6   9        0.00       -9.58      9.70 o 
   1   7   9     1003.64      931.20      9.79 o 
   2   7   9       59.92       79.88      3.04 o 
   3   7   9     5307.11     5600.38     48.74 o 
   4   7   9      839.64      888.05     10.83 o 
   5   7   9        9.20        6.69      3.17 o 
   6   7   9      525.46      519.81      8.56 o 
   7   7   9     1531.73     1609.29     23.77 o 
   8   7   9       15.99       10.55      5.30 o 
   9   7   9       77.33       67.31     17.44 o 
  10   7   9      130.78      131.46     13.31 o 
   1   8   9      306.18      326.71      8.72 o 
   2   8   9        0.03       -0.79      7.13 o 
   3   8   9       50.60       48.11      3.36 o 
   4   8   9        9.72        9.51      3.96 o 
   5   8   9       97.27      111.87      4.36 o 
   6   8   9        0.00       -2.02      3.04 o 
   7   8   9       29.09       36.54      5.71 o 
   8   8   9        6.97        6.48      6.09 o 
   9   8   9        0.58        1.87      9.13 o 
  10   8   9        3.14        2.96     10.36 o 
   1   9   9     1158.26     1138.91     13.16 o 
   2   9   9       45.89       43.72      3.92 o 
   3   9   9      614.10      628.61      9.33 o 
   4   9   9        0.20        5.15      2.80 o 
   5   9   9      613.94      635.83     10.83 o 
   6   9   9      129.84      120.54      7.53 o 
   7   9   9      301.75      314.35     13.47 o 
   8   9   9      559.56      576.57     19.61 o 
   9   9   9      101.37       85.41     13.05 o 
  10   9   9      111.54      114.97     13.72 o 
   1  10   9      166.03      180.05      9.91 o 
   2  10   9        3.02        0.30      3.61 o 
   3  10   9      173.25      196.22      6.09 o 
   4  10   9        1.51        2.07      3.61 o 
   5  10   9        1.36        4.01      5.94 o 
   6  10   9        7.90        4.56      4.38 o 
   7  10   9        4.03       14.13      6.65 o 
   8  10   9       24.55       10.42     11.89 o 
   9  10   9       38.35       38.93     15.85 o 
   1  11   9      884.84      861.38     13.98 o 
   2  11   9      147.24      150.73      6.43 o 
   3  11   9        0.09        1.59      4.76 o 
   4  11   9      143.51      141.86      7.53 o 
   5  11   9      778.18      868.10     23.78 o 
   6  11   9       97.41      108.89      8.00 o 
   7  11   9       63.01       34.69      7.79 o 
   8  11   9      137.57      141.04     22.59 o 
   1  12   9       86.46       94.18      6.43 o 
   2  12   9       88.30       80.30      6.43 o 
   3  12   9       14.44       17.47      6.43 o 
   4  12   9        0.09        6.68      5.94 o 
   5  12   9       91.28       78.46      7.43 o 
   6  12   9        0.57       12.85      7.79 o 
   7  12   9        0.16       21.80     12.12 o 
   8  12   9       13.85        0.38     12.85 o 
   1  13   9      205.52      190.48      9.33 o 
   2  13   9       11.46       16.01     11.89 o 
   3  13   9      288.65      298.32     11.61 o 
   4  13   9        0.50       -4.84      7.43 o 
   5  13   9        5.25        4.19      7.93 o 
   6  13   9        4.56       -0.24     11.89 o 
   7  13   9      617.92      595.16     27.60 o 
   1  14   9        1.90       -3.10      8.93 o 
   2  14   9       15.43        9.88     10.70 o 
   3  14   9        6.52       12.77      7.43 o 
   4  14   9       51.91       54.39      8.67 o 
   5  14   9        0.02        0.33      9.67 o 
   6  14   9        2.71        7.13     21.79 o 
   1  15   9      285.85      294.93     17.04 o 
   2  15   9       79.35       61.14     10.36 o 
   3  15   9        4.38        3.17      9.53 o 
   4  15   9        8.29       12.52     11.87 o 
   5  15   9      695.90      699.79     37.25 o 
   1  16   9        8.89       -5.80     10.60 o 
   2  16   9       17.77       21.37     14.47 o 
   0   0  10     1250.71     1287.83     26.15 o 
   2   0  10      246.63      222.70      3.96 o 
   4   0  10       46.26       58.65      3.96 o 
   6   0  10      216.27      213.19      7.13 o 
   8   0  10       46.32       49.93      4.76 o 
  10   0  10       18.50       20.61      9.51 o 
   0   1  10      497.94      427.96      7.13 o 
   1   1  10     1274.56     1259.32     11.21 o 
   2   1  10       14.65        5.28      1.59 o 
   3   1  10      979.82      985.85      8.67 o 
   4   1  10      783.05      794.11      8.97 o 
   5   1  10      557.64      594.46      6.99 o 
   6   1  10      806.40      792.22     10.09 o 
   7   1  10       72.58       62.65      3.36 o 
   8   1  10      314.91      315.61      6.99 o 
   9   1  10       15.42       17.53      4.74 o 
  10   1  10        2.42        7.09      5.86 o 
  11   1  10       69.24       48.26     18.23 o 
   0   2  10        0.36        3.96      2.38 o 
   1   2  10      592.56      538.64      8.32 o 
   2   2  10      578.42      529.41     10.30 o 
   3   2  10      416.54      494.13      5.04 o 
   4   2  10      676.91      673.63      8.11 o 
   5   2  10      712.59      723.60      8.41 o 
   6   2  10      374.21      385.17      6.16 o 
   7   2  10       15.43       17.91      3.36 o 
   8   2  10       42.49       41.13      4.48 o 
   9   2  10       15.73        8.83      3.80 o 
  10   2  10        6.57       13.76      9.13 o 
  11   2  10        0.78       -1.65      9.79 o 
   0   3  10      568.62      565.85      8.72 o 
   1   3  10      723.54      668.50      6.72 o 
   2   3  10     1075.42     1031.94      9.53 o 
   3   3  10       18.22       20.64      1.68 o 
   4   3  10       19.38       12.60      2.24 o 
   5   3  10       11.21       11.32      2.24 o 
   6   3  10     1213.47     1205.84     14.22 o 
   7   3  10       25.21       26.21      3.61 o 
   8   3  10       48.99       52.76     11.89 o 
   9   3  10       41.10       30.13      5.86 o 
  10   3  10       72.09       89.22     10.83 o 
  11   3  10       74.09       76.82     13.52 o 
   0   4  10       28.85       23.78      3.17 o 
   1   4  10     1527.98     1535.50     13.45 o 
   2   4  10      238.18      207.24      3.36 o 
   3   4  10      775.00      863.84      8.97 o 
   4   4  10      685.87      635.67      7.13 o 
   5   4  10      137.37      123.39      4.36 o 
   6   4  10       23.46       23.53      2.48 o 
   7   4  10       93.55       92.54      4.17 o 
   8   4  10       37.04       31.80      5.30 o 
   9   4  10        0.12        1.27      6.59 o 
  10   4  10       20.93       12.28      8.97 o 
  11   4  10        1.87       -8.48     10.27 o 
   0   5  10      235.22      278.17      6.34 o 
   1   5  10      703.43      715.71      7.85 o 
   2   5  10      612.61      669.04     10.30 o 
   3   5  10        2.37        1.59      1.68 o 
   4   5  10     1393.77     1335.92     13.87 o 
   5   5  10        0.63       -1.90      1.90 o 
   6   5  10       47.08       38.39      7.53 o 
   7   5  10       11.58        5.26      3.04 o 
   8   5  10      277.79      308.17     10.83 o 
   9   5  10       44.56       41.55      7.32 o 
  10   5  10       98.14      104.02     11.89 o 
  11   5  10       18.42       12.61     12.16 o 
   0   6  10      214.62      239.34      5.55 o 
   1   6  10     1948.39     1981.12     17.65 o 
   2   6  10      144.42      140.35      3.36 o 
   3   6  10      103.03      101.72      4.76 o 
   4   6  10     1871.61     1853.83     19.05 o 
   5   6  10      133.00      147.42      3.92 o 
   6   6  10       11.54        9.48      2.48 o 
   7   6  10        7.91        2.11      6.34 o 
   8   6  10      369.38      403.75     17.83 o 
   9   6  10        4.38       10.28      8.56 o 
  10   6  10       35.25       31.91     12.31 o 
   0   7  10     1011.28     1112.68     20.61 o 
   1   7  10      681.22      689.91      8.67 o 
   2   7  10      563.34      548.42      7.29 o 
   3   7  10     1035.95     1053.51     16.64 o 
   4   7  10        0.60        2.38      2.24 o 
   5   7  10       21.44       22.84      3.17 o 
   6   7  10       13.57        9.11      2.80 o 
   7   7  10        9.04       14.79      4.17 o 
   8   7  10      146.13      151.52     10.25 o 
   9   7  10        5.01        1.83      7.93 o 
  10   7  10       46.63       35.98     11.81 o 
   0   8  10      119.59      103.03      5.55 o 
   1   8  10        0.01        4.25      3.04 o 
   2   8  10      742.08      776.27     10.09 o 
   3   8  10      215.31      229.49      5.60 o 
   4   8  10       35.95       42.15      3.61 o 
   5   8  10       54.07       55.88      4.76 o 
   6   8  10      573.18      592.76     12.04 o 
   7   8  10       48.47       42.46      6.16 o 
   8   8  10       84.19       67.90      8.56 o 
   9   8  10       14.74       12.85      8.93 o 
  10   8  10       29.39       12.24     11.04 o 
   0   9  10      242.75      233.79      7.93 o 
   1   9  10      264.72      254.00      6.16 o 
   2   9  10       32.88       30.20      3.36 o 
   3   9  10      119.67      114.72      4.74 o 
   4   9  10       31.22       36.35      3.96 o 
   5   9  10      764.25      827.39     14.57 o 
   6   9  10      123.33      103.13      6.28 o 
   7   9  10       51.25       59.79      7.93 o 
   8   9  10        8.98        2.07      9.51 o 
   9   9  10       11.19       41.24     11.21 o 
   0  10  10      843.26      794.89     17.44 o 
   1  10  10      165.48      140.27      5.52 o 
   2  10  10       15.13        8.77      6.74 o 
   3  10  10       38.45       40.19      4.38 o 
   4  10  10      570.92      570.68     11.73 o 
   5  10  10       70.44       89.75      6.43 o 
   6  10  10       39.79       19.81      6.99 o 
   7  10  10      100.88       93.99      9.51 o 
   8  10  10      125.21      129.79     12.04 o 
   9  10  10        0.00      -10.27     10.27 o 
   0  11  10     1436.23     1508.94     30.91 o 
   1  11  10       54.62       37.52      5.04 o 
   2  11  10       24.59       22.65      5.04 o 
   3  11  10      113.26      105.96      5.86 o 
   4  11  10      274.91      283.83      8.97 o 
   5  11  10        6.46        2.54      6.74 o 
   6  11  10       16.47       14.62      7.55 o 
   7  11  10       32.04       34.35      8.00 o 
   8  11  10       89.81       58.74     11.21 o 
   0  12  10        0.00        0.00      7.13 o 
   1  12  10       62.93       63.34      6.99 o 
   2  12  10      180.94      187.93      9.23 o 
   3  12  10      198.33      209.00     13.87 o 
   4  12  10        0.37       -9.75     10.30 o 
   5  12  10        0.94       -6.24      6.85 o 
   6  12  10      281.75      280.57     13.88 o 
   7  12  10        0.03       -2.32     11.28 o 
   0  13  10       24.06       11.10     11.10 o 
   1  13  10        5.05        6.40      6.99 o 
   2  13  10      610.55      653.65     17.08 o 
   3  13  10        3.76       20.92      8.35 o 
   4  13  10       27.95       25.05      7.79 o 
   5  13  10        0.21        1.85      7.43 o 
   6  13  10      225.44      222.77     15.42 o 
   0  14  10       24.35       34.08     13.47 o 
   1  14  10      305.85      338.92     15.96 o 
   2  14  10       91.68       68.04     10.04 o 
   3  14  10        8.07       -2.98      9.51 o 
   4  14  10        0.02        6.53      9.23 o 
   5  14  10       14.74        6.28     11.17 o 
   0  15  10      186.71      155.33     19.02 o 
   1  15  10       82.24       58.51     21.79 o 
   2  15  10       16.82       21.78     12.56 o 
   3  15  10       30.34       18.55     10.66 o 
   4  15  10       68.40       36.05     14.95 o 
   0  16  10       91.40       72.91     19.02 o 
   1  16  10        9.39       11.28     13.09 o 
   1   0  11     5068.02     5431.07     61.02 o 
   3   0  11      249.50      259.94      4.76 o 
   5   0  11     1957.51     1894.89     30.91 o 
   7   0  11      299.64      261.53     10.30 o 
   9   0  11      252.56      217.15     13.47 o 
  11   0  11       31.60       40.42     15.06 o 
   1   1  11       12.84        8.02      1.32 o 
   2   1  11       10.42        5.71      1.32 o 
   3   1  11      183.20      191.14      3.04 o 
   4   1  11      195.65      181.61      4.76 o 
   5   1  11       12.15       12.40      2.24 o 
   6   1  11       42.84       45.85      5.55 o 
   7   1  11      163.27      159.57      5.30 o 
   8   1  11        3.02       -0.30      4.08 o 
   9   1  11        8.09        3.12      4.74 o 
  10   1  11        3.05        4.49      7.43 o 
  11   1  11        1.78       -3.17     13.19 o 
   1   2  11     1506.64     1508.22     14.28 o 
   2   2  11       38.95       32.49      3.57 o 
   3   2  11      414.60      495.75      5.60 o 
   4   2  11      196.51      186.58      4.17 o 
   5   2  11       33.19       35.82      3.04 o 
   6   2  11      253.91      291.38      5.86 o 
   7   2  11      300.89      289.62      8.72 o 
   8   2  11      484.23      512.68     26.55 o 
   9   2  11       99.82       97.04      7.53 o 
  10   2  11      133.52      125.22     14.44 o 
  11   2  11      208.06      188.27     17.65 o 
   1   3  11       31.81       31.35      2.24 o 
   2   3  11      101.70       85.40      7.13 o 
   3   3  11       17.89       19.05      1.68 o 
   4   3  11       56.59       70.16      2.80 o 
   5   3  11      217.72      224.19      5.15 o 
   6   3  11        9.64        8.01      2.48 o 
   7   3  11       21.11       11.78      4.36 o 
   8   3  11        0.74       -1.59      4.48 o 
   9   3  11        8.83       -2.38      5.60 o 
  10   3  11       10.94       18.10     10.47 o 
  11   3  11        4.06        3.96     12.33 o 
   1   4  11       55.51       64.59      2.80 o 
   2   4  11      194.73      191.46      3.92 o 
   3   4  11       50.20       40.85      2.24 o 
   4   4  11     2650.93     2664.84     26.95 o 
   5   4  11       10.69        9.77      2.48 o 
   6   4  11      682.31      708.13     10.65 o 
   7   4  11       56.90       56.19      4.74 o 
   8   4  11      217.28      213.71      8.91 o 
   9   4  11       88.15       89.22      7.77 o 
  10   4  11      211.84      213.87     16.52 o 
   1   5  11      182.03      185.05      4.48 o 
   2   5  11       50.78       61.98      3.17 o 
   3   5  11        1.94        0.00      2.24 o 
   4   5  11        3.44        1.59      2.77 o 
   5   5  11        0.16        0.00      2.77 o 
   6   5  11       30.66       31.55      2.80 o 
   7   5  11        0.79       -3.08      4.68 o 
   8   5  11        0.72        0.72      9.91 o 
   9   5  11        4.15        5.23      7.54 o 
  10   5  11       16.03        6.26     10.68 o 
   1   6  11      174.42      178.00      4.17 o 
   2   6  11      116.39      100.96      3.04 o 
   3   6  11       68.74       57.85      3.04 o 
   4   6  11        5.61        6.60      2.48 o 
   5   6  11       26.32       20.95      4.76 o 
   6   6  11      219.83      201.82      6.43 o 
   7   6  11       46.62       44.86      7.13 o 
   8   6  11      309.17      323.87     15.85 o 
   9   6  11      185.81      206.93     14.22 o 
  10   6  11       32.63       22.78     12.85 o 
   1   7  11       12.36       14.04      3.17 o 
   2   7  11        3.51        1.59      3.17 o 
   3   7  11      130.89      115.76      3.92 o 
   4   7  11       46.66       40.06      3.36 o 
   5   7  11        7.00        5.91      3.04 o 
   6   7  11        5.93        6.39      4.74 o 
   7   7  11        0.20       -3.34      5.13 o 
   8   7  11        1.08        2.50     13.08 o 
   9   7  11       13.66        3.96      7.61 o 
  10   7  11        0.47       -3.80     10.55 o 
   1   8  11      359.17      363.28      7.13 o 
   2   8  11       95.98       83.05      4.36 o 
   3   8  11      451.78      480.32      8.11 o 
   4   8  11       61.61       70.00      4.17 o 
   5   8  11      386.49      387.23      8.67 o 
   6   8  11        4.82       12.88      9.91 o 
   7   8  11      374.74      409.82     19.02 o 
   8   8  11       18.72        9.38     11.89 o 
   9   8  11      108.72       94.57     12.84 o 
   1   9  11       13.01       13.47      3.92 o 
   2   9  11       82.54       67.76      3.92 o 
   3   9  11       16.30       12.74      3.36 o 
   4   9  11        5.09       -2.93      3.61 o 
   5   9  11       38.16       31.46      7.93 o 
   6   9  11        1.80        4.89      6.45 o 
   7   9  11        1.71       -1.55      6.43 o 
   8   9  11        0.99        6.91      9.70 o 
   9   9  11        9.81        2.38     10.55 o 
   1  10  11       40.71       39.69      4.48 o 
   2  10  11       44.15       30.74      4.54 o 
   3  10  11      216.16      196.68      6.99 o 
   4  10  11       15.26       20.96      4.74 o 
   5  10  11      631.50      646.86     14.84 o 
   6  10  11       44.20       30.62      7.79 o 
   7  10  11       44.57       20.85      8.00 o 
   8  10  11       41.18       42.56     23.38 o 
   1  11  11       14.17       15.31      5.30 o 
   2  11  11        5.85       -0.42      5.30 o 
   3  11  11        0.28        7.53      5.04 o 
   4  11  11        1.08        2.38      4.95 o 
   5  11  11        1.01        7.13      6.65 o 
   6  11  11        4.26        8.36      8.56 o 
   7  11  11       27.99       34.87     11.17 o 
   8  11  11       37.01       12.63     13.05 o 
   1  12  11       50.34       46.81      7.29 o 
   2  12  11       35.45       31.62      7.13 o 
   3  12  11       45.34       40.74      6.65 o 
   4  12  11       81.95       80.43      8.56 o 
   5  12  11        0.14       -9.51      9.51 o 
   6  12  11      200.60      184.28     12.60 o 
   7  12  11      168.01      157.95     20.64 o 
   1  13  11        2.39       -4.02      9.11 o 
   2  13  11        4.64       -1.26      8.11 o 
   3  13  11        0.41        4.14      8.35 o 
   4  13  11        0.00        4.76      7.91 o 
   5  13  11        5.05       15.45      8.97 o 
   6  13  11        3.63        1.59     15.96 o 
   1  14  11       80.55       90.65     11.73 o 
   2  14  11       31.31       21.40     10.09 o 
   3  14  11        0.28        1.66      9.13 o 
   4  14  11      115.44      111.18     13.45 o 
   5  14  11       36.21       22.63     19.81 o 
   1  15  11        0.19        6.45      9.91 o 
   2  15  11        3.49       -2.96     12.16 o 
   3  15  11        0.01       11.35     13.08 o 
   0   0  12     2900.38     2906.93     46.76 o 
   2   0  12      344.68      303.53      5.55 o 
   4   0  12      102.01      103.82      4.76 o 
   6   0  12      589.26      624.50     15.06 o 
   8   0  12       14.38        8.72      5.55 o 
  10   0  12       13.58      -11.89     15.06 o 
   0   1  12     1775.55     1974.14     26.15 o 
   1   1  12     1105.30     1071.47     10.92 o 
   2   1  12      160.60      157.55      3.17 o 
   3   1  12      770.57      796.89      7.85 o 
   4   1  12       45.71       45.52      3.96 o 
   5   1  12      316.27      328.89      6.16 o 
   6   1  12      173.78      175.58      5.30 o 
   7   1  12        7.18        3.17      5.15 o 
   8   1  12       81.39       62.89      4.74 o 
   9   1  12        0.71       -4.64      5.71 o 
  10   1  12       11.24        6.42     14.27 o 
   0   2  12       74.51       68.95      3.96 o 
   1   2  12      486.80      490.57      6.43 o 
   2   2  12      335.14      351.08      5.30 o 
   3   2  12       10.84       13.63      1.90 o 
   4   2  12      468.89      455.27      6.99 o 
   5   2  12      190.24      229.04      5.86 o 
   6   2  12        2.80        0.79      3.36 o 
   7   2  12       91.51       81.32      5.52 o 
   8   2  12      112.15      111.81      6.45 o 
   9   2  12       24.84       17.01      7.03 o 
  10   2  12        0.04       -0.96      9.23 o 
   0   3  12      383.80      351.87      7.93 o 
   1   3  12      552.75      555.91      6.99 o 
   2   3  12      761.35      740.00      9.48 o 
   3   3  12       46.28       55.50      2.48 o 
   4   3  12      179.76      168.92      4.38 o 
   5   3  12       92.67       95.21      4.17 o 
   6   3  12      372.26      409.70      9.13 o 
   7   3  12       25.91       24.08      4.38 o 
   8   3  12        4.16        7.13     10.30 o 
   9   3  12        2.59       -6.97     10.25 o 
  10   3  12        0.49        9.88     14.27 o 
   0   4  12      263.92      275.79      7.13 o 
   1   4  12     1141.22     1147.34     13.47 o 
   2   4  12        0.43       -1.19      2.77 o 
   3   4  12     1476.87     1532.76     18.47 o 
   4   4  12        5.64        1.59      1.98 o 
   5   4  12        7.34        6.52      2.48 o 
   6   4  12       34.32       30.14      3.61 o 
   7   4  12        2.63        0.85      4.17 o 
   8   4  12        7.86       13.23      7.93 o 
   9   4  12       43.19       39.06      9.91 o 
  10   4  12       15.34       28.00     20.61 o 
   0   5  12       41.48       27.74      3.96 o 
   1   5  12        0.99       -0.88      2.48 o 
   2   5  12      663.39      676.53      9.53 o 
   3   5  12        0.70        0.79      2.24 o 
   4   5  12      674.39      688.14      9.23 o 
   5   5  12       10.87        9.11      4.36 o 
   6   5  12      544.61      537.84     11.17 o 
   7   5  12       19.86       18.19      5.13 o 
   8   5  12       48.27       68.51     13.47 o 
   9   5  12       15.83       21.23     10.70 o 
  10   5  12       19.30       15.50     13.41 o 
   0   6  12        0.40       -3.17      3.96 o 
   1   6  12      351.24      309.16      6.43 o 
   2   6  12       18.12       15.55      2.48 o 
   3   6  12        4.89        0.00      2.38 o 
   4   6  12      208.31      206.65      8.72 o 
   5   6  12      266.09      281.75      7.13 o 
   6   6  12      106.22       94.78      6.28 o 
   7   6  12       26.09       42.19      6.72 o 
   8   6  12       48.92       44.39      8.18 o 
   9   6  12       19.42       13.64      9.48 o 
  10   6  12        0.57       20.25     14.78 o 
   0   7  12      567.76      562.68     13.47 o 
   1   7  12      977.11      947.40     12.29 o 
   2   7  12       15.80       22.50      3.57 o 
   3   7  12      218.13      218.30      5.30 o 
   4   7  12       75.96       61.48      3.61 o 
   5   7  12        8.73        7.66      2.48 o 
   6   7  12       19.74       23.77      5.86 o 
   7   7  12       18.90       21.72      7.55 o 
   8   7  12        3.49        7.70      8.50 o 
   9   7  12        3.14       -2.81      8.64 o 
   0   8  12      501.55      521.47     11.10 o 
   1   8  12      155.46      170.34      5.15 o 
   2   8  12      578.78      639.28      9.79 o 
   3   8  12       54.82       45.74      3.92 o 
   4   8  12       33.51       32.80      3.92 o 
   5   8  12        0.00        1.98      5.60 o 
   6   8  12      177.17      171.28      9.90 o 
   7   8  12       15.54       16.83      6.99 o 
   8   8  12        9.89       -2.29      8.32 o 
   9   8  12        5.56       12.35     10.99 o 
   0   9  12        2.53       10.30      7.13 o 
   1   9  12      564.61      627.32     10.83 o 
   2   9  12       44.74       32.43      4.17 o 
   3   9  12      332.25      384.73     17.04 o 
   4   9  12       31.44       30.91      4.54 o 
   5   9  12      331.04      354.82     21.00 o 
   6   9  12        2.17        6.52      7.22 o 
   7   9  12        7.71        9.69      7.43 o 
   8   9  12        0.15       13.24      9.33 o 
   0  10  12      401.00      446.18     14.27 o 
   1  10  12        3.70        6.00      3.80 o 
   2  10  12      187.33      182.85      6.65 o 
   3  10  12      111.46       92.72      6.43 o 
   4  10  12      179.13      169.37      8.18 o 
   5  10  12        7.66        7.25      5.71 o 
   6  10  12        3.30        2.73     11.89 o 
   7  10  12       16.69       17.63      9.51 o 
   8  10  12        2.14        6.98     14.78 o 
   0  11  12      196.24      191.79     11.10 o 
   1  11  12      154.48      185.91      9.13 o 
   2  11  12       46.78       35.25      5.52 o 
   3  11  12       85.08       79.91      6.65 o 
   4  11  12       47.24       35.94      6.59 o 
   5  11  12        0.00       13.44      7.03 o 
   6  11  12        1.06        3.84     10.41 o 
   7  11  12       21.67        8.78     21.40 o 
   0  12  12        0.34        0.00     11.89 o 
   1  12  12      160.71      139.28     10.83 o 
   2  12  12       12.97        0.00      6.72 o 
   3  12  12       94.73      104.90      9.70 o 
   4  12  12        0.24      -10.76     15.45 o 
   5  12  12       71.21       74.69     11.61 o 
   6  12  12        7.31       11.58     12.56 o 
   0  13  12        8.48        2.38     13.47 o 
   1  13  12       32.45       27.99      9.70 o 
   2  13  12      171.67      174.98     11.73 o 
   3  13  12       18.36        9.90      9.70 o 
   4  13  12       87.93       65.68     11.40 o 
   5  13  12       19.91       13.68     12.52 o 
   0  14  12        3.70       -7.13     15.06 o 
   1  14  12       82.22       69.97     12.74 o 
   2  14  12        3.77       -0.24     10.83 o 
   3  14  12       30.47       42.18     12.38 o 
   4  14  12        9.41        7.80     13.44 o 
   0  15  12       33.93       47.55     19.81 o 
   1  15  12       76.72       55.62     21.00 o 
   1   0  13       18.22       10.30      1.59 o 
   3   0  13       18.54       14.27      2.38 o 
   5   0  13     1467.06     1450.29     31.70 o 
   7   0  13       36.31       20.61      7.13 o 
   9   0  13       24.29       17.44     11.10 o 
   1   1  13       40.84       23.99      4.36 o 
   2   1  13        1.36       -1.19      1.68 o 
   3   1  13      736.98      712.44      8.67 o 
   4   1  13       88.12       74.95      3.61 o 
   5   1  13      261.23      258.89      6.16 o 
   6   1  13      285.09      299.83     13.47 o 
   7   1  13       10.30       20.28     10.30 o 
   8   1  13      452.44      482.19     13.16 o 
   9   1  13       12.69        8.95      6.65 o 
  10   1  13      227.18      211.16     19.33 o 
   1   2  13       37.30       30.91      2.80 o 
   2   2  13      130.88      112.76      3.61 o 
   3   2  13       88.25       83.22      3.36 o 
   4   2  13       49.17       45.96      3.17 o 
   5   2  13      148.27      141.11      5.30 o 
   6   2  13       43.25       37.06      4.54 o 
   7   2  13      141.16      134.88      7.18 o 
   8   2  13       18.72       30.01      5.40 o 
   9   2  13       15.95       21.72      8.91 o 
  10   2  13       27.21       11.72     13.54 o 
   1   3  13      154.68      174.03      4.48 o 
   2   3  13      317.99      264.89      7.13 o 
   3   3  13      202.09      213.73      4.74 o 
   4   3  13      288.24      261.67      6.28 o 
   5   3  13       94.65       92.95      5.30 o 
   6   3  13      164.31      150.77      6.59 o 
   7   3  13      437.96      459.96     19.81 o 
   8   3  13        5.07        5.03      4.17 o 
   9   3  13       39.04       29.49      8.00 o 
  10   3  13        0.67       -4.69     12.46 o 
   1   4  13       70.35       73.33      3.36 o 
   2   4  13       85.14       93.12      3.92 o 
   3   4  13        0.66        2.91      2.48 o 
   4   4  13       24.90       26.68      1.90 o 
   5   4  13        2.36       -2.83      3.80 o 
   6   4  13        3.37        4.28      9.51 o 
   7   4  13       14.27       12.94      4.25 o 
   8   4  13      136.20      117.21     10.04 o 
   9   4  13       20.95       22.98      8.35 o 
  10   4  13        0.92        4.85     13.48 o 
   1   5  13       53.59       51.37      3.57 o 
   2   5  13       73.51       72.99      3.92 o 
   3   5  13       19.80       10.70      2.80 o 
   4   5  13       41.71       40.27      3.17 o 
   5   5  13      538.67      541.66     16.64 o 
   6   5  13       60.06       51.27      5.30 o 
   7   5  13       97.27       91.93      6.85 o 
   8   5  13       10.93       12.59     13.08 o 
   9   5  13      526.60      560.82     25.64 o 
   1   6  13       67.79       69.84      4.17 o 
   2   6  13      159.03      119.38      4.74 o 
   3   6  13       36.07       23.94      3.04 o 
   4   6  13       98.04      111.00      3.92 o 
   5   6  13       23.25       17.76      4.17 o 
   6   6  13        9.53       11.71      4.95 o 
   7   6  13        2.31        4.36      7.29 o 
   8   6  13       19.11       18.81      8.18 o 
   9   6  13        0.15      -15.06     15.06 o 
   1   7  13       25.13       28.56      4.17 o 
   2   7  13       35.06       29.72      3.92 o 
   3   7  13     1173.79     1176.60     17.08 o 
   4   7  13      283.58      274.25      6.72 o 
   5   7  13       49.06       34.08      4.95 o 
   6   7  13      193.96      216.59     11.48 o 
   7   7  13      291.36      279.97     13.16 o 
   8   7  13       31.94       22.52     10.25 o 
   9   7  13       24.63       23.38     12.89 o 
   1   8  13       29.27       27.01      3.61 o 
   2   8  13       39.71       26.60      5.55 o 
   3   8  13        6.13        6.74      3.92 o 
   4   8  13       41.04       24.40      4.38 o 
   5   8  13       65.84       53.78      8.72 o 
   6   8  13       35.06       25.21      8.56 o 
   7   8  13        1.15        1.94      7.43 o 
   8   8  13       11.41        8.87     10.04 o 
   1   9  13      127.52      118.92      6.16 o 
   2   9  13        0.01        2.77      3.92 o 
   3   9  13      117.78      124.97      6.16 o 
   4   9  13        0.15        2.75      9.91 o 
   5   9  13      133.16      135.79      9.09 o 
   6   9  13      133.45      128.52     10.27 o 
   7   9  13       35.61       45.36      9.36 o 
   8   9  13      441.93      476.90     25.49 o 
   1  10  13       48.58       33.64      5.30 o 
   2  10  13       14.94        7.75      4.95 o 
   3  10  13        3.18       -0.40      6.16 o 
   4  10  13       43.21       29.37      7.55 o 
   5  10  13        0.49       -3.09      8.11 o 
   6  10  13        1.17       -1.28      8.00 o 
   7  10  13        5.96        0.99     11.49 o 
   1  11  13      114.06       93.53      7.55 o 
   2  11  13       29.15       23.98      6.43 o 
   3  11  13       13.20        7.16     13.08 o 
   4  11  13      108.55      109.45     10.04 o 
   5  11  13      176.51      187.94     13.31 o 
   6  11  13       43.77       38.14     12.74 o 
   1  12  13       66.50       51.10      8.76 o 
   2  12  13        5.92        9.01      9.91 o 
   3  12  13        1.16       -5.80      8.91 o 
   4  12  13        0.77        6.34      8.97 o 
   5  12  13        1.29        1.99      9.70 o 
   1  13  13        6.72       -4.67     10.27 o 
   2  13  13        7.36       -5.21      9.79 o 
   3  13  13       24.45       31.10     11.73 o 
   4  13  13        6.34       18.51     13.71 o 
   1  14  13        6.64       14.87     10.83 o 
   2  14  13        3.60      -12.29     12.29 o 
   0   0  14      844.19      931.99     25.36 o 
   2   0  14      814.58      798.06     13.47 o 
   4   0  14      430.60      499.28     13.47 o 
   6   0  14       42.57       19.02      5.55 o 
   8   0  14      136.64      134.73     11.89 o 
   0   1  14      100.78       91.93      4.76 o 
   1   1  14      275.73      284.84      6.09 o 
   2   1  14      144.36      131.73      4.76 o 
   3   1  14      214.07      233.62      4.95 o 
   4   1  14      427.02      415.23     10.30 o 
   5   1  14        4.53        3.96      4.36 o 
   6   1  14      160.86      172.49      6.99 o 
   7   1  14       29.52       24.77      4.95 o 
   8   1  14      139.19      166.37      8.93 o 
   9   1  14        0.00       -6.50     10.55 o 
   0   2  14      126.28      118.88      6.34 o 
   1   2  14       28.21       22.98      3.36 o 
   2   2  14      410.69      413.94      6.99 o 
   3   2  14      571.68      588.85      8.97 o 
   4   2  14       45.67       31.60      3.61 o 
   5   2  14      120.22      109.22      5.52 o 
   6   2  14      692.59      733.18     17.28 o 
   7   2  14       23.50       27.08      6.28 o 
   8   2  14       23.27       14.32      7.55 o 
   9   2  14        3.09       12.35     14.66 o 
   0   3  14        0.41       -4.76      4.76 o 
   1   3  14      495.80      458.51      8.11 o 
   2   3  14      186.39      202.71      4.74 o 
   3   3  14       15.66       18.01      2.48 o 
   4   3  14        0.00        1.19      3.57 o 
   5   3  14      153.34      164.81      6.99 o 
   6   3  14      576.80      593.30     14.80 o 
   7   3  14       21.31       21.24     14.27 o 
   8   3  14       37.11       42.75     14.27 o 
   9   3  14        0.05       -2.30     11.23 o 
   0   4  14      100.93       99.06      6.34 o 
   1   4  14     1644.53     1681.92     21.57 o 
   2   4  14      408.04      442.62      8.41 o 
   3   4  14       65.95       71.77      3.61 o 
   4   4  14      537.58      528.33      9.70 o 
   5   4  14       23.82       27.65      4.95 o 
   6   4  14       66.40       64.48      5.71 o 
   7   4  14        8.08        1.78     10.30 o 
   8   4  14      113.26       94.22     10.83 o 
   9   4  14        1.00       15.24     10.66 o 
   0   5  14      128.41      168.01      7.93 o 
   1   5  14      501.76      487.30      9.70 o 
   2   5  14       11.34        5.98      3.04 o 
   3   5  14        2.43        3.17      3.17 o 
   4   5  14      395.90      433.47      8.35 o 
   5   5  14       69.33       75.55      5.86 o 
   6   5  14        2.54        3.81      5.40 o 
   7   5  14        2.07       -3.04      6.45 o 
   8   5  14      184.98      174.16     13.16 o 
   9   5  14        1.35       -1.46     12.68 o 
   0   6  14     1062.36     1140.42     30.12 o 
   1   6  14      676.47      688.90     11.89 o 
   2   6  14      314.86      314.22      7.22 o 
   3   6  14      459.64      474.21      9.51 o 
   4   6  14     1236.64     1347.74     20.94 o 
   5   6  14       47.28       51.81      6.74 o 
   6   6  14        0.00       -2.53      5.40 o 
   7   6  14       16.81       10.30      7.85 o 
   8   6  14      116.55      107.52     16.25 o 
   0   7  14      205.21      189.41     10.30 o 
   1   7  14      195.21      194.53      6.43 o 
   2   7  14      419.59      460.68     10.36 o 
   3   7  14      347.45      343.02      8.91 o 
   4   7  14        4.20       -1.98      3.92 o 
   5   7  14        1.64        7.69      4.74 o 
   6   7  14       63.44       63.84      9.91 o 
   7   7  14        1.18       -8.13     10.60 o 
   8   7  14       16.24        0.66     26.15 o 
   0   8  14      236.31      236.96     10.30 o 
   1   8  14       15.76       20.61      4.48 o 
   2   8  14     1427.75     1481.22     25.38 o 
   3   8  14       98.88      117.50      6.65 o 
   4   8  14        5.55        4.98      5.86 o 
   5   8  14       20.53        5.69      6.43 o 
   6   8  14      258.00      232.60     15.69 o 
   7   8  14       22.50       16.03      8.35 o 
   8   8  14       19.12        7.93     11.77 o 
   0   9  14        5.19        9.51      7.93 o 
   1   9  14       41.33       38.41      5.86 o 
   2   9  14       25.09       22.44      5.86 o 
   3   9  14       19.60       17.64      5.30 o 
   4   9  14        0.29       -0.37      7.22 o 
   5   9  14       50.87       54.47      9.79 o 
   6   9  14       33.95       55.64     15.85 o 
   7   9  14       19.53       14.71     10.68 o 
   0  10  14     1068.40     1027.89     26.15 o 
   1  10  14        1.00       -4.36      6.74 o 
   2  10  14        7.16       12.09      8.32 o 
   3  10  14       68.70       77.18      8.11 o 
   4  10  14      252.93      228.20     12.68 o 
   5  10  14       12.26       18.64     10.47 o 
   6  10  14        0.10       -1.22     10.83 o 
   0  11  14       77.31       90.35     14.27 o 
   1  11  14       78.05       93.75      8.93 o 
   2  11  14       57.49       75.22      9.11 o 
   3  11  14       60.31       51.20     10.47 o 
   4  11  14       29.73       22.72      9.23 o 
   5  11  14        3.61       -5.29     11.96 o 
   0  12  14       79.35       98.27     16.64 o 
   1  12  14      204.73      210.43     12.85 o 
   2  12  14       48.94       43.02     11.17 o 
   3  12  14       50.91       52.29     12.68 o 
   4  12  14        0.59        2.34     10.60 o 
   0  13  14        0.06        3.96     19.02 o 
   1  13  14       10.89       -7.62     12.68 o 
   2  13  14       22.98       25.80     20.61 o 
   3  13  14       31.16        0.57     22.19 o 
   1   0  15     2103.04     2219.03     38.83 o 
   3   0  15       33.95       38.04      3.17 o 
   5   0  15     2401.98     2581.21     66.57 o 
   7   0  15      128.68      123.63     13.47 o 
   9   0  15      202.45      193.37     25.36 o 
   1   1  15      268.00      255.83      5.52 o 
   2   1  15        7.60        6.34      2.48 o 
   3   1  15       14.86        4.40      3.96 o 
   4   1  15       24.56       15.42      3.61 o 
   5   1  15       46.92       45.66      4.95 o 
   6   1  15        3.18       -0.55      5.52 o 
   7   1  15       25.66       11.49      6.16 o 
   8   1  15       55.43       32.96      7.22 o 
   9   1  15        9.48       -1.16     12.72 o 
   1   2  15      966.72     1046.95     15.85 o 
   2   2  15      123.08      132.37      4.17 o 
   3   2  15     1589.05     1704.88     22.65 o 
   4   2  15       15.94       19.49      3.80 o 
   5   2  15      190.50      188.13      8.72 o 
   6   2  15       89.66       83.50      8.32 o 
   7   2  15     1031.81     1075.14     29.51 o 
   8   2  15      255.35      246.38     14.28 o 
   9   2  15        2.32        5.42     16.25 o 
   1   3  15      220.67      238.52      7.53 o 
   2   3  15        2.61        4.76      3.36 o 
   3   3  15      307.93      287.13      6.43 o 
   4   3  15      113.36      106.62      5.30 o 
   5   3  15       21.41       15.85      5.50 o 
   6   3  15       84.54       72.57      6.12 o 
   7   3  15       37.45       38.68      7.18 o 
   8   3  15       19.78       18.37      7.32 o 
   9   3  15       17.59       22.10     19.60 o 
   1   4  15      927.50     1046.67     17.04 o 
   2   4  15      269.32      256.00      7.53 o 
   3   4  15      931.62     1024.95     17.70 o 
   4   4  15       92.10       78.32      7.13 o 
   5   4  15      450.25      454.70     12.31 o 
   6   4  15      191.44      174.15      9.09 o 
   7   4  15       79.55       74.62     18.62 o 
   8   4  15       45.37       38.10      9.51 o 
   1   5  15      467.94      458.96      9.79 o 
   2   5  15        9.94        6.28      4.36 o 
   3   5  15      170.18      191.94      6.34 o 
   4   5  15       17.08       12.26      7.13 o 
   5   5  15      133.21      122.81      8.15 o 
   6   5  15        0.00       -0.28      6.00 o 
   7   5  15        3.11        5.79      8.11 o 
   8   5  15       10.02       -0.97     11.48 o 
   1   6  15      699.57      810.30     13.71 o 
   2   6  15        2.25        1.98      5.15 o 
   3   6  15      404.69      425.39     22.98 o 
   4   6  15      102.04      100.49      6.99 o 
   5   6  15      248.51      287.66     10.80 o 
   6   6  15      137.16      145.99     10.25 o 
   7   6  15        1.88       -4.47      7.16 o 
   8   6  15      136.30      159.46     16.78 o 
   1   7  15      129.21      132.60      8.32 o 
   2   7  15       26.71       22.17      4.74 o 
   3   7  15      415.82      396.02     19.42 o 
   4   7  15       19.19       15.52      6.65 o 
   5   7  15       41.06       33.73      8.93 o 
   6   7  15        9.37        8.87      8.04 o 
   7   7  15      102.18       86.59     11.41 o 
   1   8  15      205.45      230.07      8.35 o 
   2   8  15       15.30        7.93      6.34 o 
   3   8  15      663.41      720.09     17.03 o 
   4   8  15        1.48        1.55      5.86 o 
   5   8  15       28.99       23.26      9.09 o 
   6   8  15        0.70        7.42     11.89 o 
   7   8  15      146.30      126.97     13.89 o 
   1   9  15       20.86       12.18      6.09 o 
   2   9  15       56.25       25.68      6.99 o 
   3   9  15       64.57       44.73      7.29 o 
   4   9  15       21.35       15.15      7.43 o 
   5   9  15       38.05       43.70     10.92 o 
   6   9  15        0.43      -12.68     12.68 o 
   1  10  15      331.10      318.67     12.04 o 
   2  10  15       53.24       52.98     13.08 o 
   3  10  15        0.15        2.76      7.55 o 
   4  10  15       29.08       15.67      9.70 o 
   5  10  15      280.49      251.46     17.59 o 
   1  11  15        2.67       -4.55      9.33 o 
   2  11  15       42.13       36.13     12.68 o 
   3  11  15       10.53        6.20      9.79 o 
   4  11  15       11.61        5.80      9.79 o 
   1  12  15      133.00      115.44     12.04 o 
   2  12  15       93.15      104.87     14.44 o 
   3  12  15       97.44       94.96     13.89 o 
   0   0  16      730.62      767.15     27.74 o 
   2   0  16        1.66        0.79      4.76 o 
   4   0  16      547.41      554.76     20.61 o 
   6   0  16        1.81      -10.30     10.30 o 
   8   0  16        1.13        7.93     11.10 o 
   0   1  16     3644.63     3857.94     66.57 o 
   1   1  16      312.51      310.24     10.30 o 
   2   1  16      411.97      385.67      8.97 o 
   3   1  16      176.57      179.83      6.43 o 
   4   1  16      755.83      815.19     17.34 o 
   5   1  16      156.19      151.36      8.35 o 
   6   1  16      274.41      249.72     12.04 o 
   7   1  16       39.77       33.40     14.27 o 
   8   1  16      210.52      192.52     12.60 o 
   0   2  16      180.82      160.88      8.72 o 
   1   2  16       38.41       36.89      3.96 o 
   2   2  16      139.48      147.44      5.52 o 
   3   2  16        2.20        0.40      4.48 o 
   4   2  16        7.15        6.34      5.30 o 
   5   2  16       32.00       35.21     13.08 o 
   6   2  16       76.20       65.78      8.41 o 
   7   2  16        4.26       -7.32      7.32 o 
   8   2  16       15.26       20.61      8.97 o 
   0   3  16      129.11      126.01      8.72 o 
   1   3  16      490.07      532.71     12.33 o 
   2   3  16     2082.43     2204.61     34.30 o 
   3   3  16      262.00      269.01     13.08 o 
   4   3  16       64.28       51.73      6.28 o 
   5   3  16        5.43       14.48      7.03 o 
   6   3  16      605.61      683.32     24.57 o 
   7   3  16       22.63       22.96      8.00 o 
   8   3  16      156.83      150.64     15.38 o 
   0   4  16      106.03       83.21      7.13 o 
   1   4  16      441.77      419.29     10.09 o 
   2   4  16       74.73       80.83      7.13 o 
   3   4  16      267.56      270.27     10.70 o 
   4   4  16        0.22       -1.77      4.54 o 
   5   4  16        5.99        5.45      6.85 o 
   6   4  16        0.89        1.70      7.32 o 
   7   4  16       35.10       51.01     17.04 o 
   8   4  16        2.84        2.87     12.28 o 
   0   5  16      586.81      594.38     19.81 o 
   1   5  16       10.78       17.31      5.55 o 
   2   5  16       57.51       69.72      5.71 o 
   3   5  16       49.89       40.82      5.60 o 
   4   5  16     1268.25     1318.66     33.99 o 
   5   5  16        0.32       -2.31      5.50 o 
   6   5  16       11.28       11.69      7.79 o 
   7   5  16        0.99       -3.40      9.51 o 
   0   6  16       44.98       57.06      8.72 o 
   1   6  16       27.97       34.60      6.34 o 
   2   6  16       61.57       59.06      9.51 o 
   3   6  16       18.82       24.95      8.32 o 
   4   6  16       22.58       11.29      6.45 o 
   5   6  16       56.71       47.46      7.54 o 
   6   6  16       50.51       42.68     10.66 o 
   7   6  16       13.15       27.34     11.77 o 
   0   7  16       13.87        5.55      7.93 o 
   1   7  16      402.80      409.40     10.92 o 
   2   7  16      547.96      536.13     20.21 o 
   3   7  16       57.56       69.08     13.87 o 
   4   7  16       98.17      115.20     10.41 o 
   5   7  16        7.67       -1.73      8.76 o 
   6   7  16      326.34      355.96     17.13 o 
   7   7  16       22.31       29.56     13.88 o 
   0   8  16       11.76       20.61      7.93 o 
   1   8  16        8.28       -3.17      6.16 o 
   2   8  16      381.86      415.08     13.87 o 
   3   8  16        0.78       -6.31      6.99 o 
   4   8  16        3.24       13.08      9.53 o 
   5   8  16        0.09       -7.01     11.04 o 
   6   8  16       46.90       31.55     11.73 o 
   0   9  16       47.84       36.46      9.51 o 
   1   9  16      122.45      127.51      8.67 o 
   2   9  16      210.39      239.14     11.17 o 
   3   9  16      135.99      123.76     10.27 o 
   4   9  16      100.40       85.75     11.14 o 
   5   9  16      134.45      137.24     14.54 o 
   0  10  16      339.85      366.93     18.23 o 
   1  10  16        0.12       -1.19      7.29 o 
   2  10  16      130.97      140.84     10.83 o 
   3  10  16       34.86       26.90     10.09 o 
   4  10  16      139.20      129.49     16.81 o 
   0  11  16      647.79      656.20     31.70 o 
   1  11  16      239.38      237.31     13.09 o 
   2  11  16        5.12        5.55     10.65 o 
   3  11  16      180.23      214.32     15.96 o 
   0  12  16      212.89      236.96     19.81 o 
   1   0  17      218.95      183.07     10.30 o 
   3   0  17        5.72        3.96      7.93 o 
   5   0  17      388.12      360.59     17.44 o 
   7   0  17       20.02        3.96     12.68 o 
   1   1  17      475.91      464.70     17.83 o 
   2   1  17        2.36        6.62      4.74 o 
   3   1  17        6.52        4.68      8.72 o 
   4   1  17        0.36        1.19      5.04 o 
   5   1  17      210.19      214.90     10.27 o 
   6   1  17      171.26      156.28     12.38 o 
   7   1  17      100.23       80.80     11.73 o 
   1   2  17       44.69       41.81      9.11 o 
   2   2  17        0.03        5.39      4.17 o 
   3   2  17      111.60       86.83      6.72 o 
   4   2  17       28.42       19.30      5.94 o 
   5   2  17       17.32        0.89      6.85 o 
   6   2  17        8.51       17.25      7.22 o 
   7   2  17      176.04      169.60     14.28 o 
   1   3  17       20.51       21.45      7.13 o 
   2   3  17        0.00        1.38      5.30 o 
   3   3  17      552.31      533.46     15.10 o 
   4   3  17      240.33      254.90     11.41 o 
   5   3  17        4.99        9.69      7.43 o 
   6   3  17        5.22       14.11      8.04 o 
   7   3  17      408.50      464.73     21.57 o 
   1   4  17        4.70        4.36      8.32 o 
   2   4  17        4.46        2.61      4.74 o 
   3   4  17       48.36       41.27      6.72 o 
   4   4  17       61.82       57.47      7.18 o 
   5   4  17       43.45       39.80      8.35 o 
   6   4  17        8.67        7.13      8.00 o 
   7   4  17       19.33       21.21     10.83 o 
   1   5  17       59.94       45.35      5.86 o 
   2   5  17       23.32       20.93      5.55 o 
   3   5  17       11.35        6.27      6.09 o 
   4   5  17       44.95       32.28      7.13 o 
   5   5  17      553.76      554.09     27.74 o 
   6   5  17        6.09       -4.34     13.08 o 
   7   5  17        0.50        9.96     11.41 o 
   1   6  17        0.94       -1.19      5.60 o 
   2   6  17        0.99       -0.72      5.86 o 
   3   6  17       28.43       26.29      7.03 o 
   4   6  17       25.25       24.67      8.18 o 
   5   6  17       71.84       48.74     10.99 o 
   6   6  17       13.94       24.29     10.83 o 
   1   7  17       14.37        9.22      6.09 o 
   2   7  17       13.77       11.44     10.30 o 
   3   7  17      395.59      339.52     17.26 o 
   4   7  17       50.59       74.15     11.87 o 
   5   7  17       77.48       96.87     13.87 o 
   6   7  17       27.34       33.50     11.23 o 
   1   8  17        0.49        1.65     10.30 o 
   2   8  17        4.01        3.26      7.55 o 
   3   8  17      129.31      113.81     10.47 o 
   4   8  17        9.75       31.82     15.06 o 
   5   8  17       12.38       32.64     17.83 o 
   1   9  17      126.59      101.39     10.09 o 
   2   9  17       19.78       29.97      9.23 o 
   3   9  17      229.90      223.87     14.95 o 
   4   9  17        6.64       16.44     12.31 o 
   1  10  17       73.03       57.34     12.29 o 
   2  10  17        0.13       10.52      9.23 o 
   3  10  17       17.34       23.34     21.00 o 
   0   0  18     1890.33     2030.41     79.25 o 
   2   0  18      209.11      182.28     13.47 o 
   4   0  18      425.13      492.15     22.19 o 
   6   0  18       12.08       -0.79     10.30 o 
   0   1  18       26.58       34.87      7.13 o 
   1   1  18       63.80       40.91      7.13 o 
   2   1  18        3.15        6.48      6.43 o 
   3   1  18       10.56        4.36      6.74 o 
   4   1  18       27.11       17.40      6.99 o 
   5   1  18        0.28       -0.41      8.11 o 
   6   1  18        7.37       16.64      7.85 o 
   7   1  18       25.34       30.23     10.04 o 
   0   2  18       19.62       37.25      7.13 o 
   1   2  18        7.77       -0.14      4.74 o 
   2   2  18      288.29      300.54     10.36 o 
   3   2  18       14.65       12.10      6.09 o 
   4   2  18        4.85       -2.22      6.59 o 
   5   2  18      110.61       95.58     10.70 o 
   6   2  18      200.84      202.48     14.44 o 
   0   3  18        0.75        7.13      7.93 o 
   1   3  18       25.89       22.45      6.09 o 
   2   3  18       32.31       48.40      7.29 o 
   3   3  18       16.64        7.51      6.99 o 
   4   3  18        6.04        7.93      6.85 o 
   5   3  18       14.07       27.06      9.51 o 
   6   3  18      101.05       98.59     11.41 o 
   0   4  18        7.54       -2.38      7.13 o 
   1   4  18      626.74      707.04     19.02 o 
   2   4  18       83.04       97.10      8.67 o 
   3   4  18      319.98      359.55     13.41 o 
   4   4  18       93.80       71.52      9.48 o 
   5   4  18       10.03        2.16      9.13 o 
   6   4  18        6.94       23.40     11.61 o 
   0   5  18        0.32        4.76      6.34 o 
   1   5  18       21.30        8.41     11.10 o 
   2   5  18        0.01       -6.43      6.43 o 
   3   5  18        0.75       -1.19      7.03 o 
   4   5  18       77.53       67.09     10.08 o 
   5   5  18        6.18        5.32     10.92 o 
   6   5  18        3.31       -1.70     11.73 o 
   0   6  18       33.95       38.04     11.10 o 
   1   6  18      203.60      223.97     11.40 o 
   2   6  18       19.48       19.73      7.79 o 
   3   6  18       86.25       75.43     14.66 o 
   4   6  18      253.11      236.16     14.04 o 
   5   6  18       27.36       35.66     11.58 o 
   0   7  18       46.40       21.40     11.89 o 
   1   7  18       23.53       24.99      8.35 o 
   2   7  18        0.91        6.60      8.56 o 
   3   7  18       30.99       21.79     10.65 o 
   4   7  18       19.16       -2.47     12.29 o 
   0   8  18       87.13       85.59     14.27 o 
   1   8  18        2.29       -1.43      8.67 o 
   2   8  18      579.94      574.69     22.99 o 
   3   8  18        9.87       -2.73     13.05 o 
   4   8  18        1.26        2.24     11.23 o 
   0   9  18      206.12      232.21     20.61 o 
   1   9  18       52.39       56.20     10.09 o 
   2   9  18        6.15       10.16     11.01 o 
   1   0  19      151.50      137.10     13.47 o 
   3   0  19      158.19      149.78     15.85 o 
   5   0  19      136.43      134.73     18.23 o 
   1   1  19       35.29       35.67      6.65 o 
   2   1  19        0.04       -5.71      5.71 o 
   3   1  19        1.16        8.30      6.43 o 
   4   1  19       21.37       21.40      8.41 o 
   5   1  19       56.38       60.75     10.25 o 
   1   2  19       17.51       25.90      6.74 o 
   2   2  19       31.38       24.44      6.65 o 
   3   2  19       87.21       80.05      8.67 o 
   4   2  19        7.77       -3.12      7.77 o 
   5   2  19       38.44       32.76      9.67 o 
   1   3  19        8.08       13.23      8.32 o 
   2   3  19       60.20       48.20      7.22 o 
   3   3  19       60.55       47.20      8.35 o 
   4   3  19        2.78        5.97      8.50 o 
   5   3  19        8.89        0.54      9.58 o 
   1   4  19       51.39       61.37      8.11 o 
   2   4  19       22.05       31.11      7.79 o 
   3   4  19       58.85       56.23     14.66 o 
   4   4  19        3.34        5.30      8.87 o 
   5   4  19       10.20        1.71      9.82 o 
   1   5  19       27.24       13.88      9.23 o 
   2   5  19       20.40       23.72      8.00 o 
   3   5  19        0.34        7.64      8.04 o 
   4   5  19        5.44        7.03     10.41 o 
   1   6  19       68.62       71.99     10.65 o 
   2   6  19        8.29       13.87      8.97 o 
   3   6  19       12.07       17.20     12.46 o 
   4   6  19       14.80       13.63     11.23 o 
   1   7  19        9.97       11.55     11.73 o 
   2   7  19        4.60      -11.23     11.23 o 
   3   7  19       29.24       32.77     12.16 o 
   1   8  19        0.03        7.80     13.32 o 
   0   0  20        4.47        9.51     22.98 o 
   2   0  20        4.93        0.79     11.10 o 
   4   0  20        1.26       12.68     17.44 o 
   0   1  20       15.39       23.78     11.89 o 
   1   1  20       66.54       75.81     12.68 o 
   2   1  20      235.01      259.83     12.04 o 
   3   1  20      160.31      174.15     11.81 o 
   4   1  20        3.99        9.15     11.04 o 
   0   2  20        0.34        7.93     11.89 o 
   1   2  20       27.20       25.08     11.10 o 
   2   2  20        0.11       -0.38      7.55 o 
   3   2  20        0.09       -6.36      8.50 o 
   4   2  20       36.26       50.82     10.27 o 
   0   3  20      181.12      184.65     19.02 o 
   1   3  20      312.74      333.92     14.22 o 
   2   3  20       93.37       78.14     10.36 o 
   3   3  20        0.27       -5.72      9.90 o 
   4   3  20       50.35       43.98     12.33 o 
   0   4  20        9.49        3.17     13.47 o 
   1   4  20        3.14        3.17      8.35 o 
   2   4  20        6.52        9.77     17.04 o 
   3   4  20       12.73        2.25     15.06 o 
   0   5  20      123.55      103.82     16.64 o 
   1   5  20       76.09       80.56     10.83 o 
   2   5  20       15.76       14.63     11.81 o 
   0   6  20       75.01       91.93     19.02 o 
   1   6  20       15.65        7.40     13.31 o 
   1   0  21        7.31       -2.38     11.89 o 
   1   1  21        3.21       -4.45      8.67 o 
   2   1  21        5.65       10.24     10.92 o 
   1   2  21       10.06       14.60     14.27 o 
                                                 
